# Supplementary material for: The Histone H3K27 Demethylase REF6 Is a Positive Regulator of Light-Initiated Seed Germination in Arabidopsis
Source: Cells. 2023 Jan 12;12(2):295. doi: 10.3390/cells12020295 (PMC9856397; doi:10.3390/cells12020295)
Supplement: Supplementary file 1 [file cells-12-00295-s001.zip]

Archive with 7 entries (7 files):
- Supplemental Dataset S1. Up-regulated genes in ref6 mutant.xlsx
- Supplemental Dataset S2. Down-regulated genes in ref6 mutant.xlsx
- Supplemental Figure S1.pptx
- Supplemental Figure S2.pptx
- Supplemental Figure S3.pptx
- Supplemental Table S1. Primers used in this study.xlsx
- Supplemental Table S2. List of REF6 and light co-regulated genes.xlsx
