# Supplementary material for: The Histone H3K27 Demethylase REF6 Is a Positive Regulator of Light-Initiated Seed Germination in Arabidopsis
Source: Cells. 2023 Jan 12;12(2):295. doi: 10.3390/cells12020295 (PMC9856397; doi:10.3390/cells12020295)
Supplement: Supplementary file 1 [file cells-12-00295-s001.zip › Supplemental Dataset S1. Up-regulated genes in ref6 mutant.xlsx]

## Sheet: Sheet1
Gene ID	Gene name	Gene function description	Regulated	Fold change (ref6 vs Col-0)	FDR
AT1G01160	GRF1-INTERACTING FACTOR 2 (GIF2)	GRF1-interacting factor 2	up	1.88374	4.90729e-43
AT1G01210		DNA-directed RNA polymerase, subunit M	up	2.01334	2.78519e-19
AT1G01240		uncharacterized protein	up	2.69799	1.46932e-30
AT1G01470	LATE EMBRYOGENESIS ABUNDANT 14 (LEA14)	putative desiccation-related protein LEA14	up	8.77975	2.30124e-54
AT1G01480	1-AMINO-CYCLOPROPANE-1-CARBOXYLATE SYNTHASE 2 (ACS2)	1-aminocyclopropane-1-carboxylate synthase 2	up	18.4487	6.70524e-16
AT1G01520	ALTERED SEED GERMINATION 4 (ASG4)	transcription factor ASG4	up	7.39124	1.12212e-21
AT1G01650	SIGNAL PEPTIDE PEPTIDASE-LIKE 4 (SPPL4)	signal peptide peptidase-like 4	up	2.35285	5.33466e-11
AT1G01720	(ATAF1)	putative transcriptional activator with NAC domain	up	2.63902	4.41747e-160
AT1G01810		uncharacterized protein	up	2.46027	1.96024e-07
AT1G02050	LESS ADHESIVE POLLEN 6 (LAP6)	polyketide synthase A	up	2.56838	9.74052e-16
AT1G02060		pentatricopeptide repeat-containing protein	up	2.07189	2.95595e-10
AT1G02330	COP1 SUPPRESSOR 2 (CSU2)	uncharacterized protein	up	1.88543	4.83088e-19
AT1G02405		proline-rich family protein	up	3.73944	8.1573e-29
AT1G02520	ATP-BINDING CASSETTE B11 (ABCB11)	P-glycoprotein 11	up	2.75459	0.00409619
AT1G02660	PLASTID LIPASE2 (PLIP2)	alpha/beta-Hydrolases superfamily protein	up	1.87203	0.0012299
AT1G02700		uncharacterized protein	up	13.9114	0
AT1G02730	CELLULOSE SYNTHASE-LIKE D5 (CSLD5)	cellulose synthase-like protein D5	up	3.663	0.00124323
AT1G02740	MORF RELATED GENE 2 (MRG2)	MRG family protein	up	2.64012	1.09347e-18
AT1G02770		uncharacterized protein	up	2.39342	2.08301e-17
AT1G02920	GLUTATHIONE S-TRANSFERASE 7 (GSTF7)	glutathione S-transferase F7	up	2.12484	0.00179171
AT1G02930	GLUTATHIONE S-TRANSFERASE 6 (GSTF6)	glutathione S-transferase F6	up	2.09643	0.00136021
AT1G03030		nucleoside/nucleotide kinase domain-containing protein	up	1.94032	2.71861e-20
AT1G03103	GLYCOSYLPHOSPHATIDYLINOSITOL-ANCHORED LIPID PROTEIN TRANSFER 19 (LTPG19)	bifunctional inhibitor/lipid-transfer protein/seed storage 2S albumin superfamily protein	up	3.14794	0.00479831
AT1G03106		uncharacterized protein	up	4.89087	0
AT1G03120	RESPONSIVE TO ABSCISIC ACID 28 (RAB28)	responsive to abscisic acid 28	up	3.99521	6.48126e-14
AT1G03270		CBS domain-containing protein	up	2.66168	3.99056e-14
AT1G03400		1-aminocyclopropane-1-carboxylate oxidase-like 4	up	2.42866	0.00621974
AT1G03440		leucine-rich repeat-containing protein	up	3.36188	5.1324e-17
AT1G03470	NETWORKED 3A (NET3A)	NETWORKED 3A	up	2.45237	5.78723e-11
AT1G03530	NUCLEAR ASSEMBLY FACTOR 1 (NAF1)	nuclear assembly factor 1	up	1.88334	1.47355e-86
AT1G03710		cystatin/monellin-related protein	up	7.4027	1.50674e-09
AT1G03790	SOMNUS (SOM)	CCCH-type zinc finger protein SOMNUS	up	2.00651	2.04183e-205
AT1G03870	FASCICLIN-LIKE ARABINOOGALACTAN 9 (FLA9)	fasciclin-like arabinogalactan protein 9	up	1.90766	1.15788e-06
AT1G03880	CRUCIFERIN 2 (CRU2)	cruciferin 2	up	4.61966	0
AT1G03890		12S seed storage protein CRD	up	3.09169	0.00013449
AT1G03950	VACUOLAR PROTEIN SORTING-ASSOCIATED PROTEIN 2.3 (VPS2.3)	vacuolar protein sorting-associated protein 2.3	up	2.49308	7.18257e-06
AT1G03970	G-BOX BINDING FACTOR 4 (GBF4)	G-box binding factor 4	up	1.93019	1.09285e-06
AT1G03990		long-chain-alcohol oxidase FAO1	up	3.16028	2.38141e-31
AT1G04040		HAD superfamily, subfamily IIIB acid phosphatase	up	8.51012	3.6134e-13
AT1G04280	NAD KINASE-CAM DEPENDENT (NADKC)	P-loop containing nucleoside triphosphate hydrolases superfamily protein	up	2.10316	1.33467e-23
AT1G04350		1-aminocyclopropane-1-carboxylate oxidase-like 6	up	2.65755	0.000775335
AT1G04555		uncharacterized protein	up	1.90541	0.000328172
AT1G04560		AWPM-19-like family protein	up	10.3613	0
AT1G04570		probable folate-biopterin transporter	up	2.26083	0.000665264
AT1G04590		uncharacterized protein	up	1.81175	7.87287e-23
AT1G04620	7-HYDROXYMETHYL CHLOROPHYLL A (HMCHL) REDUCTASE (HCAR)	7-hydroxymethyl chlorophyll a reductase	up	2.00992	5.73312e-10
AT1G04660		glycine-rich protein	up	2.21498	1.06481e-53
AT1G04850		ubiquitin-associated (UBA)/TS-N domain-containing protein	up	1.86995	3.34002e-77
AT1G05060		uncharacterized protein	up	3.39741	8.92109e-16
AT1G05260	RARE COLD INDUCIBLE GENE 3 (RCI3)	peroxidase 3	up	3.87958	0.000682381
AT1G05340	CYSTEINE-RICH TRANSMEMBRANE MODULE 1 (ATHCYSTM1)	uncharacterized protein	up	4.0799	4.04135e-05
AT1G05400		T25N20.5 [Arabidopsis thaliana]	up	3.52122	0.00160667
AT1G05510	OIL BODY-ASSOCIATED PROTEIN 1A (OBAP1A)	uncharacterized protein	up	48.7867	8.65044e-83
AT1G05560		UDP-glucosyltransferase 75B1	up	2.88791	2.17509e-15
AT1G06010		uncharacterized protein	up	1.85844	2.72432e-09
AT1G06110	SKP1/ASK-INTERACTING PROTEIN 16 (SKIP16)	F-box protein SKIP16	up	2.55578	1.38128e-95
AT1G06460	ALPHA-CRYSTALLIN DOMAIN 32.1 (ACD32.1)	alpha-crystallin domain 32.1	up	1.97744	1.15235e-08
AT1G06500		uncharacterized protein	up	2.29357	6.19398e-17
AT1G06570	PHYTOENE DESATURATION 1 (PDS1)	4-hydroxyphenylpyruvate dioxygenase	up	2.10551	4.2641e-11
AT1G06930		uncharacterized protein	up	3.0012	0.00411627
AT1G07180	ALTERNATIVE NAD(P)H DEHYDROGENASE 1 (NDA1)	internal alternative NAD(P)H-ubiquinone oxidoreductase A1	up	3.73857	6.86079e-14
AT1G07430	HIGHLY ABA-INDUCED PP2C GENE 2 (HAI2)	protein phosphatase 2C 3	up	3.44784	1.85776e-186
AT1G07500	SIAMESE-RELATED 5 (SMR5)	uncharacterized protein	up	23.2923	1.21897e-88
AT1G07645	DESICCATION-INDUCED 1VOC SUPERFAMILY PROTEIN (DSI-1VOC)	dessication-induced 1VOC-like protein	up	12.8586	9.55306e-246
AT1G07840		Sas10/Utp3/C1D family protein	up	1.91822	3.17447e-34
AT1G07985	LIPID DROPLET PLASMA MEMBRANE ADAPTOR (LIPA)	uncharacterized protein	up	4.51657	0
AT1G08170	(HTB8)	histone H2B	up	16.1124	2.98397e-39
AT1G08430	ALUMINUM-ACTIVATED MALATE TRANSPORTER 1 (ALMT1)	aluminum-activated malate transporter 1	up	3.49804	0.00165725
AT1G08630	THREONINE ALDOLASE 1 (THA1)	threonine aldolase	up	2.27486	0.000595383
AT1G08970	NUCLEAR FACTOR Y, SUBUNIT C9 (NF-YC9)	heme activated protein 5c	up	1.81264	7.99861e-25
AT1G09260		Chaperone DnaJ-domain-containing protein	up	2.70901	0.00657539
AT1G09740		adenine nucleotide alpha hydrolases-like protein	up	1.95083	0.00171215
AT1G10040		alpha/beta-hydrolases superfamily protein	up	2.61548	6.63157e-07
AT1G10070	BRANCHED-CHAIN AMINO ACID TRANSAMINASE 2 (BCAT-2)	branched-chain-amino-acid aminotransferase 2	up	11.725	2.68908e-13
AT1G10095		protein prenylyltransferase-related protein	up	2.0278	8.70038e-07
AT1G10460	GERMIN-LIKE PROTEIN 7 (GLP7)	germin-like protein 7	up	2.87393	0.00980484
AT1G10470	RESPONSE REGULATOR 4 (ARR4)	two-component response regulator ARR4	up	3.84964	8.11891e-28
AT1G10610		transcription factor bHLH90	up	5.97758	4.26221e-09
AT1G10660		uncharacterized protein	up	1.88299	2.26438e-09
AT1G11170		uncharacterized protein	up	4.34995	4.43876e-08
AT1G11240		uncharacterized protein	up	1.88206	5.46855e-46
AT1G11700		uncharacterized protein	up	4.8167	2.62952e-11
AT1G11710		pentatricopeptide repeat-containing protein	up	3.66936	5.34135e-19
AT1G11840	GLYOXALASE I HOMOLOG (GLX1)	glyoxalase I homolog GLX1	up	1.84457	1.24435e-71
AT1G12020		uncharacterized protein	up	1.96255	1.41975e-29
AT1G12040	LEUCINE-RICH REPEAT/EXTENSIN 1 (LRX1)	leucine-rich repeat extensin-like protein 1	up	60.6058	4.11975e-34
AT1G12080		vacuolar calcium-binding protein-like protein	up	4.34146	0.000208937
AT1G12130	(FMOGS-OX6)	flavin-containing monooxygenase FMO	up	2.28284	0.00174724
AT1G12210	RPS5-LIKE 1 (RFL1)	disease resistance protein RFL1	up	1.99346	0.000157107
AT1G12220	RESISTANT TO P. SYRINGAE 5 (RPS5)	F5O11.3 [Arabidopsis thaliana]	up	1.95203	3.67474e-05
AT1G12300	RESTORER-OF-FERTILITY-LIKE 2 (RFL2)	F5O11.4 [Arabidopsis thaliana]	up	2.09514	5.98877e-08
AT1G12530	MODIFIER OF SNC1 9 (MOS9)	uncharacterized protein	up	2.38479	4.21406e-08
AT1G12550	HYDROXYPYRUVATE REDUCTASE 3 (HPR3)	glyoxylate/hydroxypyruvate reductase HPR3	up	1.93129	0.00173373
AT1G12560	EXPANSIN A7 (EXPA7)	alpha-expansin family protein	up	2.96515	0.00335134
AT1G13090		cytochrome P450 71B28	up	3.47131	1.16709e-53
AT1G13340	IST1-LIKE 6 (ISTL6)	Regulator of Vps4 activity in the MVB pathway protein	up	4.28103	0.000209214
AT1G13360		uncharacterized protein	up	3.34353	1.3043e-32
AT1G13590	PHYTOSULFOKINE 1 PRECURSOR (PSK1)	phytosulfokine 1 precursor	up	2.03897	1.11073e-45
AT1G13609		defensin-like protein 287	up	5.36363	1.26152e-13
AT1G13820		alpha/beta-Hydrolases superfamily protein	up	3.47369	5.01596e-11
AT1G13960	WRKY DNA-BINDING PROTEIN 4 (WRKY4)	putative WRKY transcription factor 4	up	1.98026	1.97897e-20
AT1G14070	FUCOSYLTRANSFERASE 7 (FUT7)	fucosyltransferase 7	up	4.27127	0.00019437
AT1G14130	DIOXYGENASE FOR AUXIN OXIDATION 1 (DAO1)	2-oxoglutarate (2OG) and Fe(II)-dependent oxygenase-like protein	up	1.83795	1.3969e-05
AT1G14200	(SNIPER1)	RING finger domain-containing protein	up	1.89042	9.00598e-07
AT1G14280	PHYTOCHROME KINASE SUBSTRATE 2 (PKS2)	phytochrome kinase substrate 2	up	3.11741	0.00180406
AT1G14530	TOM THREE HOMOLOG 1 (THH1)	uncharacterized protein	up	3.43602	2.55815e-19
AT1G14590		Nucleotide-diphospho-sugar transferase family protein	up	2.31843	1.75829e-05
AT1G14760	KNOX ARABIDOPSIS THALIANA MEINOX (KNATM)	protein KNATM	up	8.89559	2.07267e-23
AT1G14770		uncharacterized protein	up	1.85505	7.8137e-09
AT1G14890		plant invertase/pectin methylesterase inhibitor domain-containing protein	up	3.24572	7.78493e-18
AT1G14930		F10B6.35 [Arabidopsis thaliana]	up	3.73492	0
AT1G14950		polyketide cyclase/dehydrase and lipid transport superfamily protein	up	25.2983	2.51427e-220
AT1G14960		polyyketide cyclase/dehydrase and lipid transport superfamily protein	up	14.6691	3.80551e-84
AT1G15100	RING-H2 FINGER A2A (RHA2A)	E3 ubiquitin-protein ligase RHA2A	up	2.06884	7.44014e-17
AT1G15125		S-adenosyl-L-methionine-dependent methyltransferase	up	3.72473	1.01365e-34
AT1G15190	FASCICLIN-LIKE ARABINOGALACTAN PROTEIN 19 (FLA19)	fasciclin-like arabinogalactan protein 19	up	2.17482	0.00163479
AT1G15230		uncharacterized protein	up	1.95057	1.45415e-53
AT1G15310	SIGNAL RECOGNITION PARTICLE 54 KDA SUBUNIT (ATHSRP54A)	signal recognition particle protein SRP54A	up	3.20438	1.58597e-20
AT1G15330		Cystathionine beta-synthase (CBS) protein	up	2.69796	8.78108e-90
AT1G15380	GLYOXYLASE I 4 (GLYI4)	Lactoylglutathione lyase / glyoxalase I family protein	up	7.62511	9.4697e-15
AT1G15550	GIBBERELLIN 3-OXIDASE 1 (GA3OX1)	gibberellin 3-beta-dioxygenase 1	up	2.23716	2.2383e-18
AT1G15790		uncharacterized protein	up	2.12663	0.000451664
AT1G15825		hydroxyproline-rich glycoprotein family protein	up	2.97667	9.55397e-33
AT1G15830		Contains similarity to extensin (atExt1) from Arabidopsis thaliana gb|U43627 and is rich in proline and glycine. EST gb|Z37262 comes from this gene [Arabidopsis thaliana]	up	2.52986	1.94204e-44
AT1G16030	HEAT SHOCK PROTEIN 70B (Hsp70b)	heat shock protein 70B	up	7.75452	3.79782e-66
AT1G16510	SMALL AUXIN UPREGULATED 41 (SAUR41)	protein SMALL AUXIN UPREGULATED 41	up	2.69235	0.00682418
AT1G16730	UNKNOWN PROTEIN 6 (UP6)	uncharacterized protein	up	14.8368	0
AT1G16770		uncharacterized protein	up	18.2362	4.34044e-35
AT1G16850		uncharacterized protein	up	3.33691	1.56814e-37
AT1G17060	CYTOCHROME P450 72C1 (CYP72C1)	cytochrome p450 72c1	up	2.75399	3.62177e-10
AT1G17100	HAEM-BINDING PROTEIN 1 (HBP1)	SOUL heme-binding protein	up	1.83932	1.70985e-22
AT1G17330	CYCLIC NUCLEOTIDEDEPENDENT PHOSPHODIESTERASE 1 (CN-PDE1)	Metal-dependent phosphohydrolase	up	2.75675	4.42266e-15
AT1G17490		uncharacterized protein	up	1.82958	6.65217e-12
AT1G17530	TRANSLOCASE OF INNER MITOCHONDRIAL MEMBRANE 23 (TIM23-1)	translocase of inner mitochondrial membrane 23	up	2.53628	5.0563e-98
AT1G17590	NUCLEAR FACTOR Y, SUBUNIT A8 (NF-YA8)	nuclear transcription factor Y subunit A-8	up	2.27118	1.11095e-09
AT1G17780	(ATI3A)	uncharacterized protein	up	1.90163	0.00328299
AT1G17810	BETA-TONOPLAST INTRINSIC PROTEIN (BETA-TIP)	beta-tonoplast intrinsic protein	up	51.0736	0
AT1G17860	ARABIDOPSIS THALIANA KUNITZ TRYPSIN INHIBITOR 5 (ATKTI5)	kunitz family trypsin and protease inhibitor protein	up	9.87042	2.77771e-34
AT1G18100	(E12A11)	protein MOTHER of FT and TF 1	up	44.3695	0
AT1G18265		uncharacterized protein	up	2.68242	0.00106691
AT1G18330	EARLY-PHYTOCHROME-RESPONSIVE1 (EPR1)	early-phytochrome-responsive1	up	2.36767	4.52007e-12
AT1G18750		protein AGAMOUS-like 65	up	2.27775	0.000529748
AT1G18940		nodulin-like and major facilitator domain-containing protein	up	3.2124	0.00128488
AT1G18980		germin-like protein subfamily T member 2	up	5.66812	8.60793e-06
AT1G19530	RGA TARGET 1 (RGAT1)	uncharacterized protein	up	1.92872	4.16374e-31
AT1G19540		NmrA-like negative transcriptional regulator-like protein	up	1.89493	2.26581e-15
AT1G19570	DEHYDROASCORBATE REDUCTASE (DHAR1)	dehydroascorbate reductase	up	2.15509	2.68151e-64
AT1G19610	(PDF1.4)	defensin-like protein 19	up	13.5	1.06358e-11
AT1G19680		RING-finger domain-containing protein	up	2.0937	2.60892e-23
AT1G20030		pathogenesis-related thaumatin-like protein	up	20.5435	5.77168e-26
AT1G20490		4-coumarate--CoA ligase-like 3	up	3.39522	0.000559778
AT1G20620	REPRESSOR OF GSNOR1 (ROG1)	catalase 3	up	2.47969	0
AT1G20650	ALTERED SEED GERMINATION 5 (ASG5)	protein ALTERED SEED GERMINATION 5	up	1.92371	7.7292e-08
AT1G20693	HIGH MOBILITY GROUP B2 (HMGB2)	high mobility group B2 protein	up	2.69362	3.79829e-298
AT1G21310	EXTENSIN 3 (EXT3)	extensin 3	up	2.75506	2.9136e-30
AT1G21326		VQ motif-containing protein	up	2.64307	0.000846284
AT1G21400	(E1A1)	thiamin diphosphate-binding fold protein	up	7.35701	1.90497e-09
AT1G21410	(SKP2A)	F-box protein SKP2A	up	1.95548	1.09815e-07
AT1G21670		uncharacterized protein	up	1.80182	5.04973e-05
AT1G21680		DPP6 N-terminal domain-like protein	up	4.5163	5.03884e-76
AT1G21780		BTB/POZ domain-containing protein	up	2.05295	2.34969e-17
AT1G22110		structural constituent of ribosome	up	3.04704	1.07008e-20
AT1G22370	UDP-GLUCOSYL TRANSFERASE 85A5 (UGT85A5)	UDP-glucosyl transferase 85A5	up	4.07884	2.33774e-17
AT1G22500	ARABIDOPSIS TOXICOS EN LEVADURA 15 (ATL15)	putative C3HC4-type RING zinc finger protein	up	9.08109	1.49401e-180
AT1G22600		Late embryogenesis abundant protein (LEA) family protein	up	2.99282	1.0108e-142
AT1G22880	CELLULASE 5 (CEL5)	cellulase 5	up	1.85325	2.77166e-12
AT1G23070		uncharacterized protein	up	3.1019	1.99563e-28
AT1G23120		polyketide cyclase/dehydrase and lipid transport superfamily protein	up	3.29285	0.000579879
AT1G23280		MAK16 protein-like protein	up	1.96016	1.38e-34
AT1G23720	EXTENSIN 15 (EXT15)	Proline-rich extensin-like family protein	up	523.132	1.67902e-111
AT1G24150	FORMIN HOMOLOGUE 4 (FH4)	formin-like protein 4	up	2.11164	1.10698e-06
AT1G24265		uncharacterized protein	up	1.86601	1.54516e-06
AT1G24735		S-adenosyl-L-methionine-dependent methyltransferases superfamily protein	up	3.68243	1.62027e-22
AT1G25310	MATERNAL EFFECT EMBRYO ARREST 8 (MEE8)	transcription factor MEE8	up	19.0824	6.48015e-76
AT1G25422		uncharacterized protein	up	6.33682	1.66904e-69
AT1G26250	EXTENSIN 18 (EXT18)	Proline-rich extensin-like family protein	up	2.75353	0.00749403
AT1G26400	(ATBBE5)	FAD-binding Berberine family protein	up	11.5993	1.33163e-10
AT1G26470	SNRK2-SUBSTRATE 1 (SNS1)	uncharacterized protein	up	1.98584	6.30952e-25
AT1G26515		F-box and associated interaction domain-containing protein	up	3.36097	0.00176374
AT1G26665	MEDIATOR 10B (MED10B)	Mediator complex, subunit Med10	up	2.39267	9.5848e-83
AT1G26940		Cyclophilin-like peptidyl-prolyl cis-trans isomerase family protein	up	1.92814	1.73503e-08
AT1G27170		transmembrane receptors / ATP binding protein	up	1.93982	4.67751e-06
AT1G27300		uncharacterized protein	up	2.25117	1.19296e-124
AT1G27461	DROUGHT RESPONSE GENE (DRG)	uncharacterized protein	up	3.19712	0
AT1G27990		uncharacterized protein	up	19.9382	1.76241e-237
AT1G28100		uncharacterized protein	up	1.94234	3.72035e-09
AT1G28210	(ATJ1)	chaperone protein dnaJ 1	up	1.8461	8.93118e-05
AT1G28230	PURINE PERMEASE 1 (PUP1)	purine permease 1	up	4.17976	0.000292706
AT1G28260		Telomerase activating protein Est1	up	2.58803	3.40903e-10
AT1G28330	DORMANCY-ASSOCIATED PROTEIN-LIKE 1 (DYL1)	dormancy-associated protein-like 1	up	2.5277	8.12897e-106
AT1G28360	ERF DOMAIN PROTEIN 12 (ERF12)	F3M18.21 [Arabidopsis thaliana]	up	2.65744	5.34943e-67
AT1G28500		uncharacterized protein	up	2.76842	0.00741128
AT1G28540		uncharacterized protein	up	3.65868	1.00747e-13
AT1G28640		GDSL esterase/lipase	up	8.68388	2.05465e-25
AT1G28650		GDSL esterase/lipase	up	2.16272	2.44011e-24
AT1G29025		Calcium-binding EF-hand family protein	up	5.07085	2.91682e-05
AT1G29320		WD40 domain-containing protein	up	1.96425	4.08586e-40
AT1G29400	MEI2-LIKE PROTEIN 5 (ML5)	MEI2-like protein 5	up	1.83721	4.85732e-13
AT1G29590	EUKARYOTIC TRANSLATION INITIATION FACTOR 4E3 (eIF4E3)	translation initiation factor eIF-4E	up	2.49359	2.90052e-05
AT1G29640		uncharacterized protein	up	2.44954	0.0015525
AT1G29680		uncharacterized protein	up	6.81069	7.55987e-07
AT1G30100	NINE-CIS-EPOXYCAROTENOID DIOXYGENASE 5 (NCED5)	9-cis-epoxycarotenoid dioxygenase	up	6.25599	7.37925e-17
AT1G30160	DUF295 ORGANELLAR A 3 (ATDOA3)	uncharacterized protein	up	2.48772	2.45407e-08
AT1G30220	INOSITOL TRANSPORTER 2 (INT2)	putative inositol transporter 2	up	4.23942	5.00773e-12
AT1G30320		Remorin family protein	up	3.64175	6.21245e-25
AT1G30500	NUCLEAR FACTOR Y, SUBUNIT A7 (NF-YA7)	nuclear transcription factor Y subunit A-7	up	3.61291	2.47348e-25
AT1G30620	MURUS 4 (MUR4)	UDP-arabinose 4-epimerase 1	up	1.82428	1.14851e-11
AT1G30835.2	SADHU NON-CODING RETROTRANSPOSON 1-2 (SADHU1-2)	T17H7.14	up	2.41264	0.00367679
AT1G30860		RING/U-box superfamily protein	up	27.8618	2.79879e-63
AT1G30870	PEROXIDASE7 (PER7)	peroxidase 7	up	20.2933	9.12466e-16
AT1G31460		uncharacterized protein	up	2.19118	3.66531e-07
AT1G31480	SHOOT GRAVITROPISM 2 (SGR2)	protein shoot gravitropism 2	up	1.89107	0.000942975
AT1G31750	GLYCINE AND PROLINE RICH PROTEIN 1 (GPRP1)	proline-rich family protein	up	6.08179	1.1157e-44
AT1G32560	LATE EMBRYOGENESIS ABUNDANT 4-1 (AtLEA4-1)	Late embryogenesis abundant protein, group 1 protein	up	4.46442	0
AT1G32630		uncharacterized protein	up	2.10438	2.99432e-09
AT1G32710		putative cytochrome c oxidase subunit 6b-like	up	11.008	5.5623e-14
AT1G32740		SBP (S-ribonuclease binding protein) family protein	up	1.88223	1.2139e-12
AT1G32920		uncharacterized protein	up	1.93033	1.26248e-19
AT1G33050		uncharacterized protein	up	1.93774	1.72509e-16
AT1G33102		uncharacterized protein	up	18.7464	5.5577e-30
AT1G33700		Beta-glucosidase, GBA2 type protein	up	4.06201	2.28261e-05
AT1G34315		uncharacterized protein	up	3.36487	0.000336192
AT1G34510		peroxidase 8	up	6.91359	7.29672e-07
AT1G34580		sugar transport protein 5	up	21.4644	2.19393e-31
AT1G35190		2-oxoglutarate (2OG) and Fe(II)-dependent oxygenase superfamily protein	up	2.12795	2.43133e-38
AT1G35460	FLOWERING BHLH 1 (FBH1)	protein FLOWERING BHLH 1	up	2.29982	3.17928e-16
AT1G35516		F15O4.43 [Arabidopsis thaliana]	up	4.19414	2.54067e-65
AT1G35710		putative leucine-rich repeat receptor-like protein kinase	up	2.36333	0.000181816
AT1G35720	ANNEXIN 1 (ANNAT1)	annexin 1	up	4.60498	1.58753e-104
AT1G36060	TRANSLUCENT GREEN (TG)	ethylene-responsive transcription factor ERF055	up	7.5442	2.114e-10
AT1G43650	USUALLY MULTIPLE ACIDS MOVE IN AND OUT TRANSPORTERS 22 (UMAMIT22)	nodulin MtN21 /EamA-like transporter protein	up	10.0046	7.0095e-17
AT1G44740		uncharacterized protein	up	2.66243	0.00684221
AT1G44800	SILIQUES ARE RED 1 (SIAR1)	bidirectional amino acid transporter SIAR1	up	3.3373	2.69592e-114
AT1G44810	GEBP-LIKE 4 (GPL4)	DNA-binding storekeeper protein-related transcriptional regulator	up	1.94362	2.58604e-66
AT1G45050	(ATUBC2-1)	ubiquitin-conjugating enzyme 15	up	1.82426	1.21433e-08
AT1G46768	RELATED TO AP2 1 (RAP2.1)	ethylene-responsive transcription factor RAP2-1	up	3.92794	6.56557e-24
AT1G47395	FE-UPTAKE-INDUCING PEPTIDE2 (FEP2)	uncharacterized protein	up	2.61391	9.15722e-26
AT1G47540		defensin-like protein 192	up	4.8492	3.51381e-15
AT1G47565.1		F16N3.16 [Arabidopsis thaliana]	up	4.18237	4.4735e-07
AT1G47970		uncharacterized protein	up	1.8161	5.94852e-93
AT1G47980		uncharacterized protein	up	35.4154	2.95368e-208
AT1G48130	1-CYSTEINE PEROXIREDOXIN 1 (PER1)	1-Cys peroxiredoxin PER1	up	31.6393	0
AT1G48470	GLUTAMINE SYNTHETASE 1;5 (GLN1;5)	glutamine synthetase cytosolic isozyme 1-5	up	3.43586	4.95713e-95
AT1G48500	JASMONATE-ZIM-DOMAIN PROTEIN 4 (JAZ4)	protein TIFY 6A	up	4.08777	3.01269e-12
AT1G48530		uncharacterized protein	up	3.58303	1.11556e-20
AT1G48605	(ATHAL3B)	putative phosphopantothenoylcysteine decarboxylase	up	2.61913	0.000230002
AT1G48930	GLYCOSYL HYDROLASE 9C1 (GH9C1)	glycosyl hydrolase 9C1	up	3.72855	0.00105347
AT1G48990		Oleosin-like protein	up	4.77482	0
AT1G49032		uncharacterized protein	up	3.21784	1.95528e-40
AT1G49245		prefoldin chaperone subunit family protein	up	2.25531	2.13721e-12
AT1G49450	ABA-INDUCED WD40 REPEAT 2 (AIW2)	WD40 domain-containing protein	up	3.06124	8.96661e-12
AT1G49490	LEUCINE-RICH REPEAT/EXTENSIN 9 (LRX9)	Leucine-rich repeat family protein	up	2.38018	3.14972e-13
AT1G49500		uncharacterized protein	up	3.21995	2.48206e-18
AT1G49520		SWIB complex BAF60b domain-containing protein	up	1.91788	0.00230384
AT1G49620		cyclin-dependent kinase inhibitor 7	up	2.42306	3.36934e-13
AT1G49660	CARBOXYESTERASE 5 (CXE5)	carboxyesterase 5	up	2.66391	8.2872e-52
AT1G49700		uncharacterized protein	up	4.83377	3.27845e-100
AT1G49780	PLANT U-BOX 26 (PUB26)	U-box domain-containing protein 26	up	2.0127	1.32393e-08
AT1G51090	(ATHMAD1)	uncharacterized protein	up	4.90308	7.36775e-17
AT1G51170	UNICORN (UCN)	AGC2 kinase 3	up	2.96341	4.30182e-67
AT1G51200		zinc finger A20 and AN1 domain-containing stress-associated protein 2	up	2.35422	1.89412e-227
AT1G51520		RNA recognition motif-containing protein	up	5.05403	2.40646e-05
AT1G51680	4-COUMARATE:COA LIGASE 1 (4CL1)	4-coumarate--CoA ligase 1	up	4.11203	2.11816e-07
AT1G51850	STRESS INDUCED FACTOR 2 (SIF2)	Leucine-rich repeat protein kinase family protein	up	3.26663	0.00243593
AT1G52240	ROP (RHO OF PLANTS) GUANINE NUCLEOTIDE EXCHANGE FACTOR 11 (ROPGEF11)	RHO guanyl-nucleotide exchange factor 11	up	1.86234	0.0090131
AT1G52500	MUTM HOMOLOG-1 (MMH-1)	formamidopyrimidine-DNA glycosylase	up	1.92564	4.49532e-08
AT1G52560	(HSP26.5)	heat shock protein 26.5	up	2.3844	0.00106615
AT1G52590		putative thiol-disulfide oxidoreductase DCC	up	1.88067	2.29443e-06
AT1G52690	LATE EMBRYOGENESIS ABUNDANT 7 (LEA7)	Late embryogenesis abundant protein (LEA) family protein	up	4.33927	0
AT1G52890	NAC DOMAIN CONTAINING PROTEIN 19 (NAC019)	NAC domain-containing protein 19	up	1.91524	1.30305e-14
AT1G52920	G PROTEIN COUPLED RECEPTOR (GPCR)	G-protein coupled receptor 2	up	2.66659	0.0013149
AT1G52980	NUCLEAR/NUCLEOLAR GTPASE 2 (AtNug2)	nuclear/nucleolar GTPase 2	up	1.79819	9.55985e-159
AT1G53110		putative proton pump interactor protein	up	1.88986	3.58687e-05
AT1G53540	(HSP17.6C)	Contains similarity to 17.6 KD class I heat shock protein from Arabidopsis thaliana	up	3.30568	0.00105013
AT1G53785		unknown protein [Arabidopsis thaliana]	up	2.4597	1.04182e-05
AT1G53830	PECTIN METHYLESTERASE 2 (PME2)	pectin methylesterase 2	up	3.20318	0.00204755
AT1G54050	(HSP17.4B)	CIII heat shock protein 17.4	up	2.18365	0.00125368
AT1G54160	NUCLEAR FACTOR Y, SUBUNIT A5 (NF-YA5)	nuclear transcription factor Y subunit A-5	up	2.15877	0.000348262
AT1G54260		winged-helix DNA-binding transcription factor family protein	up	3.05032	0.00342153
AT1G54860		Glycoprotein membrane precursor GPI-anchored	up	44.0046	2.53351e-297
AT1G54870	CHLOROPLAST ALDEHYDE REDUCTASE (CHLADR)	glucose and ribitol dehydrogenase homolog 1	up	38.3103	0
AT1G54970	PROLINE-RICH PROTEIN 1 (PRP1)	proline-rich protein 1	up	8.5618	3.45361e-08
AT1G55080	(MED9)	uncharacterized protein	up	1.96535	4.82033e-13
AT1G55110	INDETERMINATE(ID)-DOMAIN 7 (IDD7)	indeterminate(ID)-domain 7 protein	up	2.04752	4.26628e-35
AT1G55152		uncharacterized protein	up	3.4967	3.94038e-28
AT1G55180	PHOSPHOLIPASE D ALPHA 4 (PLDEPSILON)	phospholipase D epsilon	up	2.24546	0.000361877
AT1G55310	SC35-LIKE SPLICING FACTOR 33 (SCL33)	SC35-like splicing factor 33	up	1.97222	1.27582e-31
AT1G55420	EMBRYO SAC DEVELOPMENT ARREST 11 (EDA11)	cysteine/histidine-rich C1 domain-containing protein	up	3.91038	0.000673459
AT1G55630		F20N2.6 [Arabidopsis thaliana]	up	2.04111	5.30566e-10
AT1G55675		unknown protein	up	3.71821	2.78682e-16
AT1G55920	SERINE ACETYLTRANSFERASE 2;1 (SERAT2;1)	serine acetyltransferase 1	up	2.07056	1.27015e-05
AT1G55960		putative polyketide cyclase/dehydrase and lipid transport-like protein	up	2.23872	5.48981e-29
AT1G56170	NUCLEAR FACTOR Y, SUBUNIT C2 (NF-YC2)	nuclear transcription factor Y subunit C-2	up	1.80055	3.49618e-14
AT1G56220		dormancy/auxin associated protein	up	2.21659	4.91783e-150
AT1G56280	DROUGHT-INDUCED 19 (DIL9)	drought-induced protein 19	up	2.63276	0
AT1G56460	(IES2C)	HIT zinc finger and PAPA-1-like domain-containing protein	up	2.14974	8.15495e-13
AT1G56600	GALACTINOL SYNTHASE 2 (GolS2)	galactinol synthase 2	up	9.36183	2.56761e-46
AT1G56660		uncharacterized protein	up	3.48732	5.46662e-28
AT1G58150		uncharacterized protein	up	3.35515	7.41036e-06
AT1G58235		uncharacterized protein	up	7.0065	2.33698e-122
AT1G59700	GLUTATHIONE S-TRANSFERASE TAU 16 (GSTU16)	glutathione S-transferase TAU 16	up	1.84437	5.69089e-06
AT1G59960		NAD(P)-linked oxidoreductase superfamily protein	up	2.44726	1.77665e-08
AT1G60680		probable aldo-keto reductase 2	up	10.5319	1.22371e-55
AT1G60730		probable aldo-keto reductase 5	up	1.82676	6.57638e-10
AT1G60940	SNF1-RELATED PROTEIN KINASE 2.10 (SNRK2.10)	SNF1-related protein kinase 2.10	up	1.85046	8.78932e-59
AT1G60970		coatomer subunit zeta-1	up	2.30413	4.41084e-05
AT1G61360		G-type lectin S-receptor-like serine/threonine-protein kinase	up	2.208	0.0022
AT1G61520	PHOTOSYSTEM I LIGHT HARVESTING COMPLEX GENE 3 (LHCA3)	Chlorophyll a-b binding protein [Medicago truncatula]	up	2.05874	0.00705788
AT1G61800		glucose-6-phosphate/phosphate translocator 2	up	1.91281	1.82265e-28
AT1G62290	PUTATIVE ASPARTIC PROTEINASE A2 (PASPA2)	aspartic proteinase A2	up	2.14491	1.68319e-118
AT1G62380	ACC OXIDASE 2 (ACO2)	1-aminocyclopropane-1-carboxylate oxidase 2	up	2.3055	0.000582706
AT1G62420	(RXR3)	uncharacterized protein	up	4.20828	2.47308e-41
AT1G62422		uncharacterized protein	up	2.42559	5.84596e-12
AT1G62500	(DEG27)	bifunctional inhibitor/lipid-transfer protein/seed storage 2S albumin superfamily protein	up	2.00469	1.61867e-05
AT1G62510		bifunctional inhibitor/lipid-transfer protein/seed storage 2S albumin-like protein	up	3.78114	0
AT1G62660	VACUOLAR INVERTASE 1 (VI1)	acid beta-fructofuranosidase 3	up	7.81783	2.44932e-11
AT1G62710	BETA VACUOLAR PROCESSING ENZYME (BETA-VPE)	vacuolar-processing enzyme beta	up	2.09284	0
AT1G62980	EXPANSIN A18 (EXPA18)	expansin A18	up	5.25299	2.01946e-05
AT1G63150		transacting siRNA generating locus	up	2.68743	0.00566776
AT1G63240	ROS1-ASSOCIATED METHYL-DNA BINDING PROTEIN 1 (RMB1)	uncharacterized protein	up	2.6889	1.54687e-48
AT1G63300		Myosin heavy chain-related protein	up	1.81436	0.000164725
AT1G63720		uncharacterized protein	up	2.61979	1.60826e-09
AT1G63980		D111/G-patch domain-containing protein	up	1.89207	6.41546e-73
AT1G64050		uncharacterized protein	up	1.82661	6.28594e-25
AT1G64080	MEMBRANE-ASSOCIATED KINASE REGULATOR 2 (MAKR2)	membrane-associated kinase regulator 2	up	1.81572	1.90152e-16
AT1G64180		intracellular protein transport protein USO1-like protein	up	2.34669	1.75547e-08
AT1G64330		myosin heavy chain-related protein	up	2.0559	4.27676e-18
AT1G64660	METHIONINE GAMMA-LYASE (MGL)	methionine gamma-lyase	up	4.56652	4.22835e-214
AT1G64780	AMMONIUM TRANSPORTER 1;2 (AMT1;2)	ammonium transporter 1;2	up	3.1072	0.00281299
AT1G64900	CYTOCHROME P450, FAMILY 89, SUBFAMILY A, POLYPEPTIDE 2 (CYP89A2)	cytochrome P450 89A2	up	9.48971	2.38685e-97
AT1G64950	CYTOCHROME P450, FAMILY 89, SUBFAMILY A, POLYPEPTIDE 5 (CYP89A5)	cytochrome P450, family 89, subfamily A, polypeptide 5	up	3.28461	3.94668e-206
AT1G65090	SEED LIPID DROPLET PROTEIN1 (SLDP1)	uncharacterized protein	up	3.4064	0
AT1G65320	CBS DOMAIN CONTAINING PROTEIN 6 (CBSX6)	cystathionine beta-synthase family protein	up	3.06533	6.2662e-26
AT1G65660	SWELLMAP 1 (SMP1)	putative step II splicing factor SMP1	up	1.86483	3.77698e-39
AT1G65920		Regulator of chromosome condensation (RCC1) family with FYVE zinc finger domain	up	2.3087	2.16944e-05
AT1G65970	THIOREDOXIN-DEPENDENT PEROXIDASE 2 (TPX2)	thioredoxin-dependent peroxidase 2	up	6.99086	2.02215e-23
AT1G66270	(BGLU21)	beta-glucosidase 21	up	19.514	0
AT1G66410	CALMODULIN 4 (CAM4)	calmodulin 4	up	2.40818	5.42725e-193
AT1G66480		plastid movement impaired 2 protein	up	3.45691	1.10248e-05
AT1G67340		F-box protein	up	1.84291	2.642e-11
AT1G67760		TCP-1/cpn60 chaperonin family protein	up	3.13551	2.90377e-05
AT1G67850		uncharacterized protein	up	1.99824	0.000496272
AT1G67920		uncharacterized protein	up	10.4382	3.48666e-15
AT1G68185		ubiquitin-related protein	up	1.91558	1.21329e-07
AT1G68250		uncharacterized protein	up	6.89092	0
AT1G68790	LITTLE NUCLEI3 (LINC3)	little nuclei3 protein	up	1.84085	1.41734e-53
AT1G69050		uncharacterized protein	up	3.80921	0.000472557
AT1G69310	WRKY DNA-BINDING PROTEIN 57 (WRKY57)	putative WRKY transcription factor 57	up	3.26381	0.000600258
AT1G69510		cAMP-regulated phosphoprotein 19-related protein	up	2.71227	7.0368e-136
AT1G69810	WRKY DNA-BINDING PROTEIN 36 (WRKY36)	WRKY DNA-binding protein 36	up	4.39304	0.000180032
AT1G69890	(DUF569)	uncharacterized protein	up	2.26335	3.96571e-05
AT1G70020		uncharacterized protein	up	2.88378	0.00422729
AT1G70440	SIMILAR TO RCD ONE 3 (SRO3)	probable inactive poly [ADP-ribose] polymerase SRO3	up	3.44777	0.00188086
AT1G70720		plant invertase/pectin methylesterase inhibitor domain-containing protein	up	2.94645	0.00476628
AT1G70790	C2-DOMAIN ABA-RELATED 9 (CAR9)	calcium-dependent lipid-binding domain-containing protein	up	2.70702	0.000784448
AT1G70800	ENHANCED BENDING 1 (EHB1)	protein ENHANCED BENDING 1	up	8.92106	5.55708e-19
AT1G70810	C2-DOMAIN ABA-RELATED7 (CAR7)	Calcium-dependent lipid-binding (CaLB domain) family protein	up	6.37618	7.65136e-32
AT1G70840	MLP-LIKE PROTEIN 31 (MLP31)	MLP-like protein 31	up	20.2098	5.43122e-278
AT1G70985		hydroxyproline-rich glycoprotein family protein	up	8.65716	3.35329e-13
AT1G71015		uncharacterized protein	up	1.90857	7.79214e-09
AT1G71080		RNA polymerase II transcription elongation factor	up	2.81725	9.04834e-101
AT1G71250		GDSL esterase/lipase	up	2.93044	3.40048e-123
AT1G71340	GLYCEROPHOSPHODIESTER PHOSPHODIESTERASE 4 (GDPD4)	glycerophosphodiester phosphodiesterase	up	2.96203	2.79134e-15
AT1G71360		Galactose-binding protein	up	2.01712	6.39403e-08
AT1G72100		late embryogenesis abundant domain-containing protein	up	5.45258	0
AT1G72450	JASMONATE-ZIM-DOMAIN PROTEIN 6 (JAZ6)	jasmonate-zim-domain protein 6	up	1.95771	0.000477947
AT1G72660	(DRG1-3)	developmentally regulated G-protein 2	up	3.43296	0.000249124
AT1G72680	CINNAMYL-ALCOHOL DEHYDROGENASE (CAD1)	cinnamyl-alcohol dehydrogenase	up	2.65995	5.75359e-52
AT1G72740		homeodomain-like/winged-helix DNA-binding protein	up	2.40052	3.07178e-17
AT1G72830	NUCLEAR FACTOR Y, SUBUNIT A3 (NF-YA3)	nuclear transcription factor Y subunit A-3	up	2.97074	6.22367e-44
AT1G72890	TIR-NBS6 (TN6)	TIR-NBS class of disease resistance protein	up	4.87198	3.76208e-10
AT1G72900	TIR-NBS7 (TN7)	Toll-Interleukin-Resistance domain-containing protein	up	4.50822	1.29036e-06
AT1G73020	TRANS MEMBRANE PROTEIN 16 (TMEM16)	uncharacterized protein	up	1.85052	9.22848e-06
AT1G73190	(TIP3;1)	aquaporin TIP3-1	up	48.5519	0
AT1G73210		uncharacterized protein	up	2.86971	5.58697e-14
AT1G74088		uncharacterized protein	up	1.81876	0.00081106
AT1G74200	RECEPTOR LIKE PROTEIN 16 (RLP16)	receptor like protein 13	up	3.90774	2.95979e-05
AT1G74310	HEAT SHOCK PROTEIN 101 (HSP101)	chaperone protein ClpB1	up	4.2325	2.4173e-19
AT1G74360	NEMATODE-INDUCED LRR-RLK 1 (NILR1)	putative LRR receptor-like serine/threonine-protein kinase	up	2.14727	2.16415e-05
AT1G74410	ARABIDOPSIS TOXICOS EN LEVADURA 24 (ATL24)	RING/U-box superfamily protein	up	2.21899	6.32934e-06
AT1G74540	CYTOCHROME P450, FAMILY 98, SUBFAMILY A, POLYPEPTIDE 8 (CYP98A8)	tricoumaroylspermidine / triferuloylspermidine meta-hydroxylase	up	5.60021	1.44082e-09
AT1G74590	GLUTATHIONE S-TRANSFERASE TAU 10 (GSTU10)	glutathione S-transferase TAU 10	up	3.24335	0.00327754
AT1G74860		uncharacterized protein	up	1.92524	2.32745e-12
AT1G75110	REDUCED RESIDUAL ARABINOSE 2 (RRA2)	protein REDUCED RESIDUAL ARABINOSE 2	up	1.95586	1.74439e-05
AT1G75335		uncharacterized protein	up	2.53517	1.17507e-30
AT1G75440	UBIQUITIN-CONJUGATING ENZYME 16 (UBC16)	putative ubiquitin-conjugating enzyme E2 16	up	2.22037	1.55814e-06
AT1G75450	CYTOKININ OXIDASE 5 (CKX5)	cytokinin dehydrogenase 5	up	2.46057	4.74341e-67
AT1G75490		dehydration-responsive element-binding protein 2D	up	10.8186	1.71084e-89
AT1G75750	GAST1 PROTEIN HOMOLOG 1 (GASA1)	GA-responsive GAST1 protein-like protein	up	8.13133	2.96863e-08
AT1G75830	LOW-MOLECULAR-WEIGHT CYSTEINE-RICH 67 (LCR67)	PLANT DEFENSIN 1.1	up	4.35021	0
AT1G76020		Thioredoxin superfamily protein	up	3.37605	1.5165e-06
AT1G76590	(PLATZ2)	PLATZ transcription factor family protein	up	2.27383	2.13967e-18
AT1G76700		chaperone protein dnaJ 10	up	1.9253	5.65519e-10
AT1G76720		eukaryotic translation initiation factor 2 (eIF-2) family protein	up	2.02184	2.05183e-06
AT1G76820		translation initiation factor 2 (eIF-2) family protein	up	3.25369	8.86961e-19
AT1G77000	(SKP2B)	F-box protein SKP2B	up	2.45737	4.58678e-17
AT1G77080		agamous-like MADS-box protein AGL27	up	2.091	4.14812e-18
AT1G77090		Mog1/PsbP/DUF1795-like photosystem II reaction center PsbP family protein	up	2.34713	1.54198e-05
AT1G77100		peroxidase 13	up	5.72962	9.28507e-06
AT1G77230		acyl-activating enzyme 2	up	3.65123	2.2061e-11
AT1G77290		glutathione S-transferase TCHQD	up	1.94485	0.0015525
AT1G77370		glutaredoxin-C3	up	2.36629	5.84233e-39
AT1G77410		beta-galactosidase 16	up	3.1337	1.53053e-64
AT1G77450	NAC DOMAIN CONTAINING PROTEIN 32 (NAC032)	NAC domain containing protein 32	up	7.07939	9.65566e-73
AT1G77570	RESTRICTED TO NUCLEOLUS 1 (REN1)	Winged helix-turn-helix transcription repressor DNA-binding protein	up	1.94066	2.95329e-07
AT1G77690	LIKE AUX1 3 (LAX3)	auxin influx carrier LAX3	up	9.05312	1.44343e-08
AT1G77930	DNA J PROTEIN C65 (DJC65)	chaperone DnaJ-domain-containing protein	up	1.91964	7.76758e-06
AT1G77950	AGAMOUS-LIKE 67 (AGL67)	protein agamous-like 67	up	3.45791	2.56688e-30
AT1G78070		transducin/WD40 repeat-like superfamily protein	up	2.13934	1.53097e-14
AT1G78100	AUXIN UP-REGULATED F-BOX PROTEIN 1 (AUF1)	F-box protein	up	2.2492	3.24228e-25
AT1G78110		uncharacterized protein	up	1.99412	0.00552065
AT1G78340	GLUTATHIONE S-TRANSFERASE TAU 22 (GSTU22)	glutathione S-transferase TAU 22	up	3.10342	0.00541741
AT1G78390	NINE-CIS-EPOXYCAROTENOID DIOXYGENASE 9 (NCED9)	9-cis-epoxycarotenoid dioxygenase	up	1.96782	1.72171e-09
AT1G78780		pathogenesis-related protein	up	2.93028	9.13016e-36
AT1G79200	STIGMA/STYLE CELL-CYCLE INHIBITOR 1 (SCI1)	uncharacterized protein	up	2.18604	1.2184e-27
AT1G79270	EVOLUTIONARILY CONSERVED C-TERMINAL REGION 8 (ECT8)	uncharacterized protein	up	3.22183	1.53503e-05
AT1G79880	LA PROTEIN 2 (LA2)	RNA recognition motif (RRM)-containing protein	up	2.02474	6.88361e-19
AT1G80090	CBS DOMAIN CONTAINING PROTEIN 4 (CBSX4)	SNF1-related protein kinase regulatory subunit gamma-like PV42b	up	5.49531	2.44956e-57
AT1G80160		GLYOXYLASE I 7	up	2.01007	0.00153234
AT1G80180	MAPK SUBSTRATES IN THE STOMATAL LINEAGE 1 (MASS1)	MAPK kinase substrate	up	1.92484	6.66629e-28
AT1G80550		pentatricopeptide repeat-containing protein	up	1.88264	9.87777e-15
AT1G80890	OUTER ENVELOPE PROTEIN 9.2 (OEP9.2)	uncharacterized protein	up	1.80364	2.57685e-07
AT2G01080		late embryogenesis abundant hydroxyproline-rich glycoprotein	up	2.01874	7.14253e-12
AT2G01190	PIGMENT DEFECTIVE 331 (PDE331)	Octicosapeptide/Phox/Bem1p family protein	up	1.9552	4.42362e-102
AT2G01275		RING/FYVE/PHD zinc finger-containing protein	up	1.8879	0.00915031
AT2G01540	C2-DOMAIN ABA-RELATED 10 (CAR10)	calcium-dependent lipid-binding domain-containing protein	up	2.16142	4.06275e-16
AT2G01610		invertase/pectin methylesterase inhibitor-like protein	up	1.83092	0.00309176
AT2G02120	(PDF2.1)	defensin-like protein 4	up	6.25311	0
AT2G02150	EMBRYO DEFECTIVE 2794 (EMB2794)	putative pentatricopeptide repeat-containing protein	up	1.80164	0.000164867
AT2G02230	PHLOEM PROTEIN 2-B1 (PP2-B1)	F-box protein PP2-B1	up	2.54658	1.49147e-29
AT2G02390	GLUTATHIONE S-TRANSFERASE ZETA 1 (GSTZ1)	glutathione S-transferase zeta-class 1	up	2.12589	2.57473e-32
AT2G02660		F-box associated ubiquitination effector-like protein	up	6.27392	2.84697e-06
AT2G02850	PLANTACYANIN (ARPN)	plantacyanin	up	3.84474	0
AT2G02930	GLUTATHIONE S-TRANSFERASE F3 (GSTF3)	glutathione S-transferase F3	up	50.4192	0
AT2G03010		uncharacterized protein	up	2.13981	0.00430985
AT2G03020		Heat shock protein HSP20/alpha crystallin family protein	up	2.32381	0.00143339
AT2G03440	NODULIN-RELATED PROTEIN 1 (NRP1)	nodulin-related protein 1	up	2.09438	8.61708e-57
AT2G03520	UREIDE PERMEASE 4 (UPS4)	ureide permease 4	up	10.1843	1.01501e-34
AT2G03710	SEPALLATA 4 (SEP4)	protein SEPALLATA 4	up	2.70811	0.00700339
AT2G04050		MATE efflux family protein	up	33.3825	5.11656e-31
AT2G04350	LONG-CHAIN ACYL-COA SYNTHETASE 8 (LACS8)	long chain acyl-CoA synthetase 8	up	1.83139	8.30575e-32
AT2G05380		glycine-rich protein 3 short isoform	up	10.63	7.36056e-10
AT2G05580		glycine-rich protein	up	4.51326	0
AT2G06010	OBP3-RESPONSIVE GENE 4 (ORG4)	OBP3-responsive protein 4	up	1.93687	1.77695e-26
AT2G07599		uncharacterized protein	up	3.62142	0.000287557
AT2G07667		uncharacterized protein	up	2.52851	3.74375e-06
AT2G07686.1		PREDICTED: uncharacterized protein LOC104773983, partial [Camelina sativa]	up	11.5749	2.13259e-10
AT2G07687		cytochrome c oxidase subunit 3	up	10.4207	8.25726e-25
AT2G07696		ribosomal protein S7	up	5.31477	1.78939e-05
AT2G07739		Ycf1 protein	up	1.81436	0.000552065
AT2G07751		NADH-ubiquinone oxidoreductase chain 3	up	4.20345	0.000284117
AT2G07779		uncharacterized protein	up	3.22343	0.000428486
AT2G07785		BnaCnng12470D [Brassica napus]	up	15.5261	1.25153e-13
AT2G07798		uncharacterized protein	up	5.23086	2.45407e-08
AT2G13290		beta-1,4-N-acetylglucosaminyltransferase-like protein	up	2.10553	8.74215e-32
AT2G13360	ALANINE:GLYOXYLATE AMINOTRANSFERASE (AGT)	alanine--glyoxylate aminotransferase	up	2.05518	1.66452e-10
AT2G13547		uncharacterized protein	up	4.13148	0.000303471
AT2G13550		uncharacterized protein	up	3.44269	4.10916e-81
AT2G14210		protein agamous-like 44	up	3.91147	1.3849e-05
AT2G14520		CBS and transporter associated domain-containing protein	up	2.6428	1.54168e-11
AT2G14910	(DUF760-4)	uncharacterized protein	up	2.24708	3.21858e-77
AT2G14960	(GH3.1)	putative indole-3-acetic acid-amido synthetase GH3.1	up	2.35809	3.04265e-19
AT2G15010		putative thionin-2.3	up	7.40499	8.41873e-280
AT2G15270		uncharacterized protein	up	2.24138	4.37072e-16
AT2G15300		leucine-rich repeat protein kinase-like protein	up	2.44755	3.09047e-06
AT2G15970	COLD REGULATED 413 PLASMA MEMBRANE 1 (COR413-PM1)	cold regulated 413 plasma membrane 1	up	2.31927	1.63679e-05
AT2G16750		adenine nucleotide alpha hydrolases-domain containing protein kinase	up	3.0755	0.00583451
AT2G16770	(bZIP23)	transcription factor bZIP23	up	1.94324	1.66552e-13
AT2G17140		pentatricopeptide repeat-containing protein	up	1.99642	0.00058393
AT2G17525		pentatricopeptide repeat-containing protein	up	2.61973	0.00428689
AT2G17550	TON1 RECRUITING MOTIF 26 (TRM26)	uncharacterized protein	up	4.55331	4.44074e-05
AT2G18050	HISTONE H1-3 (HIS1-3)	histone H1-3	up	26.6332	6.46935e-76
AT2G18193		P-loop containing nucleoside triphosphate hydrolases superfamily protein	up	17.7987	3.4181e-38
AT2G18250	4-PHOSPHOPANTETHEINE ADENYLYLTRANSFERASE (COAD)	phosphopantetheine adenylyltransferase	up	2.20829	2.20889e-06
AT2G18280	TUBBY LIKE PROTEIN 2 (TLP2)	Tubby-like F-box protein 2	up	1.90707	1.27982e-10
AT2G18340	(LEA13)	late embryogenesis abundant domain-containing protein	up	3.23057	1.40277e-55
AT2G18540		cupin family protein	up	7.25517	3.30671e-192
AT2G18570		UDP-glycosyltransferase 72D1	up	4.01265	0
AT2G18660	PLANT NATRIURETIC PEPTIDE A (PNP-A)	plant natriuretic peptide A	up	4.73151	9.10962e-05
AT2G19310	(HSP18.5)	heat shock protein Hsp18.5	up	2.07571	5.51842e-11
AT2G19320		uncharacterized protein	up	26.6441	4.30922e-41
AT2G19490	A. THALIANA RECA HOMOLOG 2 (RECA2)	recA DNA recombination family protein	up	1.88328	1.32388e-12
AT2G19800	MYO-INOSITOL OXYGENASE 2 (MIOX2)	myo-inositol oxygenase 2	up	2.52304	4.68503e-86
AT2G19850		uncharacterized protein	up	5.64071	5.69522e-09
AT2G19900	NADP-MALIC ENZYME 1 (NADP-ME1)	NADP-dependent malic enzyme 1	up	19.3546	4.23799e-208
AT2G19930		probable RNA-dependent RNA polymerase 5	up	5.0519	5.77094e-31
AT2G20440		RabGAP/TBC domain-containing protein	up	2.08699	4.96317e-08
AT2G20560	DNAJ PROTEIN (DNAJ)	DNAJ heat shock family protein	up	8.55524	3.62147e-25
AT2G20570	GBF'S PRO-RICH REGION-INTERACTING FACTOR 1 (GPRI1)	transcription activator GLK1	up	2.0719	4.53104e-09
AT2G20670		uncharacterized protein	up	3.00494	1.29004e-06
AT2G20725		CAAX amino terminal protease family protein	up	2.33092	1.49076e-16
AT2G20770	GCR2-LIKE 2 (GCL2)	protein GCR2-LIKE 2	up	2.93829	4.3112e-11
AT2G21045	HIGH ARSENIC CONTENT 1 (HAC1)	rhodanese-like domain-containing protein	up	3.15415	0.00264237
AT2G21350		RNA-binding CRS1 / YhbY (CRM) domain protein	up	1.83655	2.78391e-07
AT2G21490	DEHYDRIN LEA (LEA)	dehydrin LEA	up	14.4423	0
AT2G21720		uncharacterized protein	up	4.37434	2.90922e-239
AT2G21820		uncharacterized protein	up	26.3834	0
AT2G22000	ELICITOR PEPTIDE 6 PRECURSOR (PROPEP6)	elicitor peptide 6	up	2.41693	9.2536e-18
AT2G22080		uncharacterized protein	up	2.60072	4.46083e-57
AT2G22240	MYO-INOSITOL-1-PHOSPHATE SYNTHASE 2 (MIPS2)	myo-inositol-1-phosphate synthase 2	up	3.33797	1.18397e-11
AT2G22470	ARABINOGALACTAN PROTEIN 2 (AGP2)	arabinogalactan protein 2	up	3.45385	3.30451e-07
AT2G22790		uncharacterized protein	up	2.47171	0.00249325
AT2G23110		Late embryogenesis abundant protein, group 6	up	2.84281	3.47145e-78
AT2G23120		Late embryogenesis abundant protein, group 6	up	2.78466	7.94607e-22
AT2G23240	ARABIDOPSIS THALIANA METALLOTHIONEIN 4B (ATMT4B)	plant EC metallothionein-like protein, family 15	up	34.122	0
AT2G23320	WRKY DNA-BINDING PROTEIN 15 (WRKY15)	WRKY DNA-binding protein 15	up	2.82812	2.73546e-51
AT2G23590	METHYL ESTERASE 8 (MES8)	methyl esterase 8	up	3.59847	1.45699e-11
AT2G23610	METHYL ESTERASE 3 (MES3)	methyl esterase 3	up	3.46565	2.98153e-57
AT2G23620	METHYL ESTERASE 1 (MES1)	methyl esterase 1	up	2.46798	9.16623e-117
AT2G23640	RETICULAN LIKE PROTEIN B13 (RTNLB13)	reticulon-like protein B13	up	7.61398	1.37948e-172
AT2G23790		uncharacterized protein	up	3.1205	4.16732e-45
AT2G24830		zinc finger CCCH domain-containing protein 22	up	2.35783	5.53636e-16
AT2G24980		Proline-rich extensin-like family protein	up	164.381	1.26384e-56
AT2G24990		serine/threonine-protein kinase Rio1	up	2.01557	2.04505e-66
AT2G25140	CASEIN LYTIC PROTEINASE B4 (CLPB4)	casein lytic proteinase B4	up	2.31891	5.55115e-42
AT2G25330		TRAF-like family protein	up	2.94756	7.63924e-06
AT2G25340	VESICLE-ASSOCIATED MEMBRANE PROTEIN 712 (VAMP712)	vesicle-associated membrane protein 712	up	4.082	0.000424551
AT2G25490	EIN3-BINDING F BOX PROTEIN 1 (EBF1)	EIN3-binding F-box protein 1	up	1.97317	2.50354e-69
AT2G25650	GEBP-LIKE PROTEIN 1 (GPL1)	DNA-binding storekeeper protein-related transcriptional regulator	up	2.04177	2.75831e-35
AT2G25720		uncharacterized protein	up	2.93456	3.72685e-37
AT2G25890		putative oleosin protein [Arabidopsis thaliana]	up	12.2343	0
AT2G25900	(ATCTH)	putative Cys3His zinc finger protein ATCTH	up	2.47807	4.2199e-15
AT2G25980		myrosinase-binding protein-like protein	up	1.79516	1.13103e-61
AT2G26210		Ankyrin repeat family protein	up	1.97356	1.54742e-34
AT2G27285		Coiled-coil domain-containing protein 55	up	2.28782	3.79061e-17
AT2G27310		F-box protein	up	4.12413	1.56616e-05
AT2G27380	EXTENSIN PROLINE-RICH 1 (EPR1)	proline-rich extensin-like protein EPR1	up	2.49576	8.29705e-230
AT2G27470	NUCLEAR FACTOR Y, SUBUNIT B11 (NF-YB11)	nuclear factor Y, subunit B11	up	1.80062	4.02193e-14
AT2G27880	ARGONAUTE 5 (AGO5)	argonaute 5	up	2.8954	0.00907523
AT2G27940	ARABIDOPSIS T??XICOS EN LEVADURA 57 (ATL57)	RING-H2 finger protein ATL57	up	19.312	2.23076e-36
AT2G27990	BEL1-LIKE HOMEODOMAIN 8 (BLH8)	BEL1-like homeodomain 8	up	3.22024	4.83553e-08
AT2G28340	GATA TRANSCRIPTION FACTOR 13 (GATA13)	GATA transcription factor 13	up	4.51056	0.000149567
AT2G28420	GLYOXYLASE I 8 (GLYI8)	lactoylglutathione lyase / glyoxalase I-like protein	up	8.49816	0
AT2G28440		proline-rich protein	up	2.59968	0.00056351
AT2G28490		cupin domain-containing protein	up	28.2071	0
AT2G28720	(HTB3)	PREDICTED: uncharacterized protein LOC101504461 [Cicer arietinum]	up	4.24014	2.5563e-43
AT2G28780		uncharacterized protein	up	20.5945	4.32391e-18
AT2G29090	CYTOCHROME P450, FAMILY 707, SUBFAMILY A, POLYPEPTIDE 2 (CYP707A2)	abscisic acid 8&apos;-hydroxylase 2	up	4.03753	6.72059e-86
AT2G29300		tropinone reductase-like protein	up	35.2147	1.64979e-62
AT2G29340		tropinone reductase-like protein	up	2.17899	0.009192
AT2G29380	HIGHLY ABA-INDUCED PP2C GENE 3 (HAI3)	highly ABA-induced PP2C protein 3	up	3.62895	2.96219e-60
AT2G29460	GLUTATHIONE S-TRANSFERASE TAU 4 (GSTU4)	glutathione S-transferase tau 4	up	5.432	8.74338e-10
AT2G29500	(HSP17.6B)	HSP20 family protein	up	5.45558	2.90965e-07
AT2G29960	CYCLOPHILIN 5 (CYP5)	peptidyl-prolyl cis-trans isomerase CYP19-4	up	1.79762	1.39211e-66
AT2G30140	UDP-GLUCOSYL TRANSFERASE 87A2 (UGT87A2)	UDP-glycosyltransferase 87A2	up	2.5083	5.84497e-15
AT2G30210	LACCASE 3 (LAC3)	laccase 3	up	6.66891	1.15229e-06
AT2G30230		uncharacterized protein	up	2.83088	0.00926447
AT2G30680		uncharacterized protein	up	3.94725	0.000612587
AT2G30766	FE-UPTAKE-INDUCING PEPTIDE1 (FEP1)	uncharacterized protein	up	3.14065	2.90798e-09
AT2G30770	CYTOCHROME P450, FAMILY 71, SUBFAMILY A, POLYPEPTIDE 13 (CYP71A13)	cytochrome P450, family 71, subfamily A, polypeptide 13	up	7.10913	2.78456e-07
AT2G30860	GLUTATHIONE S-TRANSFERASE PHI 9 (GSTF9)	glutathione S-transferase PHI 9	up	2.24549	0
AT2G30930		uncharacterized protein	up	4.21875	0.000142932
AT2G30990		uncharacterized protein	up	2.22099	7.20896e-08
AT2G31010		putative serine/threonine kinase	up	2.10629	0.00231218
AT2G31130		uncharacterized protein	up	2.28264	1.4454e-07
AT2G31141		uncharacterized protein	up	10.3046	2.07096e-69
AT2G31250	(HEMA3)	glutamyl-tRNA reductase	up	3.02879	0.00120753
AT2G31280	CONSERVED PEPTIDE UPSTREAM OPEN READING FRAME 7 (CPuORF7)	uncharacterized protein	up	2.59301	3.4668e-09
AT2G31350	GLYOXALASE 2-5 (GLX2-5)	Hydroxyacylglutathione hydrolase 2	up	3.3473	3.29269e-39
AT2G31410		uncharacterized protein	up	1.85053	2.31573e-150
AT2G31600		uncharacterized protein	up	2.07241	5.20283e-10
AT2G31980	PHYTOCYSTATIN 2 (CYS2)	cysteine proteinase inhibitor 2	up	2.86676	0
AT2G31985		uncharacterized protein	up	10.1141	4.48984e-17
AT2G32090	GLYOXALASE I-LIKE;9 (GLXI-LIKE;9)	lactoylglutathione lyase / glyoxalase I family protein	up	2.58083	7.04953e-18
AT2G32120	HEAT-SHOCK PROTEIN 70T-2 (HSP70T-2)	heat-shock protein 70T-2	up	2.54614	1.04099e-09
AT2G32160		uncharacterized protein	up	4.67353	3.05523e-05
AT2G32295		EXS (ERD1/XPR1/SYG1) domain-containing protein	up	1.95346	0.00118646
AT2G32300		uclacyanin 1	up	2.88022	0.00411178
AT2G32430		putative beta-1,3-galactosyltransferase 3	up	1.98052	0.00250861
AT2G32540	CELLULOSE SYNTHASE-LIKE B4 (CSLB04)	cellulose synthase-like protein B4	up	7.43531	1.30164e-07
AT2G33020	RECEPTOR LIKE PROTEIN 24 (RLP24)	receptor like protein 24	up	3.44135	0.0013939
AT2G33070	NITRILE SPECIFIER PROTEIN 2 (NSP2)	Nitrile-specifier protein 2	up	92.4547	2.36672e-140
AT2G33500	B-BOX DOMAIN PROTEIN 12 (BBX12)	zinc finger protein CONSTANS-LIKE 14	up	1.89102	8.52357e-12
AT2G33520	CYSTEINE-RICH TRANSMEMBRANE MODULE 7 (ATHCYSTM7)	uncharacterized protein	up	29.4434	6.97336e-41
AT2G33550	ARABIDOPSIS SH4-RELATED3 (ASR3)	Myb/SANT-like DNA-binding domain-containing protein	up	1.88199	0.00624566
AT2G33590	CCR(CINNAMOYL COA:NADP OXIDOREDUCTASE)-LIKE 1 (CRL1)	cinnamoyl-CoA:NADP oxidoreductase-like 1	up	3.18953	1.6454e-80
AT2G33740	(CUTA)	copper binding protein CutA	up	2.18808	4.38849e-33
AT2G33770	PHOSPHATE 2 (PHO2)	putative ubiquitin-conjugating enzyme E2 24	up	2.52582	6.98745e-157
AT2G33790	ARABINOGALACTAN PROTEIN 30 (AGP30)	arabinogalactan protein 30	up	27.9478	4.68803e-20
AT2G33830	DORMANCY ASSOCIATED GENE 2 (DRM2)	dormancy/auxin associated protein	up	28.89	0
AT2G34315		avirulence induced family protein	up	10.8662	5.30859e-29
AT2G34360		MATE efflux family protein	up	5.15533	9.00462e-18
AT2G34420	PHOTOSYSTEM II LIGHT HARVESTING COMPLEX GENE B1B2 (LHB1B2)	PREDICTED: uncharacterized protein LOC104699228 [Camelina sativa]	up	7.46832	6.66639e-14
AT2G34570	MATERNAL EFFECT EMBRYO ARREST 21 (MEE21)	PIN domain-containing MEE21 protein	up	1.92401	7.32202e-30
AT2G34600	JASMONATE-ZIM-DOMAIN PROTEIN 7 (JAZ7)	jasmonate-zim-domain protein 7	up	2.86872	0.00882702
AT2G34650	PINOID (PID)	protein serine/threonine kinase PINOID	up	2.20023	1.73656e-07
AT2G34740		probable protein phosphatase 2C 28	up	8.79275	2.0979e-11
AT2G34900	IMBIBITION-INDUCIBLE 1 (IMB1)	transcription factor GTE1	up	2.1591	3.06576e-77
AT2G35300	LATE EMBRYOGENESIS ABUNDANT 18 (LEA18)	late embryogenesis abundant protein 4-2	up	5.42717	0
AT2G35310	REPRODUCTIVE MERISTEM 23 (REM23)	transcriptional factor B3 family protein	up	1.87367	2.07264e-13
AT2G35795	(PAM18-1)	mitochondrial import inner membrane translocase subunit TIM14-1	up	1.85757	3.5076e-29
AT2G35820		ureidoglycolate hydrolase	up	1.7975	1.70773e-27
AT2G35910	ARABIDOPSIS T??XICOS EN LEVADURA 70 (ATL70)	RING-H2 finger protein ATL70	up	1.96106	3.81383e-06
AT2G36120	DEFECTIVELY ORGANIZED TRIBUTARIES 1 (DOT1)	glycine-rich protein DOT1	up	1.98116	0.000336692
AT2G36220		uncharacterized protein	up	2.62697	4.57877e-12
AT2G36270		protein abscisic acid-insensitive 5	up	1.96556	1.52928e-80
AT2G36640	EMBRYONIC CELL PROTEIN 63 (ECP63)	putative phosphotyrosine	up	9.83994	0
AT2G36740	(SWC2)	DNA binding protein SWC2	up	2.1306	1.17678e-13
AT2G36770		UDP-glucosyl transferase 73C4	up	2.24086	0.00461638
AT2G36950	HEAVY METAL ASSOCIATED PROTEIN 20 (ATHMP20)	heavy-metal-associated domain-containing protein	up	2.64655	7.12352e-46
AT2G36970		UDP-glycosyltransferase 86A1	up	2.19771	6.68087e-26
AT2G37040	PHE AMMONIA LYASE 1 (pal1)	phenylalanine ammonia-lyase 1	up	4.43256	2.46405e-07
AT2G37130		peroxidase	up	3.16902	0.00389904
AT2G37200		CASP-like protein	up	2.00372	3.90863e-43
AT2G37330	ALUMINUM SENSITIVE 3 (ALS3)	protein aluminum sensitive 3	up	10.5585	5.97588e-16
AT2G37390	SODIUM POTASSIUM ROOT DEFECTIVE 2 (NAKR2)	chloroplast-targeted copper chaperone protein	up	6.78814	4.54323e-31
AT2G37710	L-TYPE LECTIN RECEPTOR KINASE IV.1 (LECRK-IV.1)	receptor lectin kinase	up	1.94182	2.39351e-13
AT2G37970	(SOUL-1)	heam-binding protein 2	up	4.19777	4.11782e-48
AT2G38070	OCTOPUS LIKE 2 (OPL2)	uncharacterized protein	up	2.08056	1.3768e-05
AT2G38210	PUTATIVE PDX1-LIKE PROTEIN 4 (PDX1L4)	putative PDX1-like protein 4	up	2.25317	1.78549e-41
AT2G38340	DEHYDRATION RESPONSE ELEMENT-BINDING PROTEIN 19 (DREB19)	dehydration-responsive element-binding protein 2E	up	7.76262	8.71065e-33
AT2G38450		uncharacterized protein	up	1.79711	2.35675e-17
AT2G38465		uncharacterized protein	up	12.0671	1.38993e-179
AT2G38490	CBL-INTERACTING PROTEIN KINASE 22 (CIPK22)	CBL-interacting protein kinase 22	up	6.58673	1.53774e-06
AT2G38500		2-oxoglutarate (2OG) and Fe(II)-dependent oxygenase superfamily protein	up	2.70618	0.00884593
AT2G38740	BROAD-RANGE SUGAR PHOSPHATE PHOSPHATASE (SGPP)	haloacid dehalogenase-like hydrolase family protein	up	1.87046	0.000360188
AT2G38800		calmodulin-binding protein-like protein	up	3.22761	2.3042e-54
AT2G38820		uncharacterized protein	up	3.75889	1.33255e-21
AT2G38860	(YLS5)	protease I (pfpI)-like protein YLS5	up	2.89168	0
AT2G38870		PR-6 proteinase inhibitor family protein	up	6.58089	2.10565e-27
AT2G38880		nuclear transcription factor Y subunit B-1	up	1.86218	4.79077e-11
AT2G38905		Low temperature and salt responsive protein	up	7.94466	3.9346e-26
AT2G39050	EUONYMUS LECTIN S3 (EULS3)	Euonymus lectin S3	up	1.90892	2.6139e-05
AT2G39300		uncharacterized protein	up	2.36803	2.67401e-12
AT2G39310	JACALIN-RELATED LECTIN 22 (JAL22)	jacalin-related lectin 22	up	18.284	4.36469e-16
AT2G39360	CURVY1 (CVY1)	putative receptor-like protein kinase	up	2.30134	0.000479953
AT2G39530	CASP-LIKE PROTEIN 4D1 (CASPL4D1)	uncharacterized protein	up	5.37898	1.53156e-05
AT2G39570	ACT DOMAIN REPEATS 9 (ACR9)	ACT domain-containing protein	up	2.77151	2.55821e-54
AT2G39920		acid phosphatase class IIIB protein	up	2.26319	2.8919e-07
AT2G40170	LATE EMBRYOGENESIS ABUNDANT 6 (GEA6)	Em-like protein GEA6	up	33.9441	0
AT2G40430	SMALL ORGAN 4 (SMO4)	uncharacterized protein	up	2.10645	8.73634e-59
AT2G40435		uncharacterized protein	up	1.85671	0.00976847
AT2G40830	RING-H2 FINGER C1A (RHC1A)	RING-H2 finger C1A	up	1.87311	7.74141e-37
AT2G40950	(BZIP17)	transcription factor BZIP17	up	2.01461	6.91936e-47
AT2G41070		ABI5-like transcription factor EEL	up	7.27618	1.56274e-76
AT2G41240	BASIC HELIX-LOOP-HELIX PROTEIN 100 (BHLH100)	transcription factor bHLH100	up	3.02037	5.9398e-06
AT2G41260	(M17)	late embryogenesis abundant protein M17	up	20.4249	0
AT2G41280	(M10)	late embryogenesis abundant protein M10	up	20.2592	0
AT2G41310	RESPONSE REGULATOR 3 (RR3)	response regulator 3	up	2.28613	0.00178633
AT2G41470		uncharacterized protein	up	7.16776	1.62773e-07
AT2G41660	MIZU-KUSSEI 1 (MIZ1)	uncharacterized protein	up	3.25256	0.00183859
AT2G41710	(SMOS1)	AP2-like ethylene-responsive transcription factor	up	2.63853	1.76486e-55
AT2G41750	(DTWD2A)	DTW domain-containing protein	up	2.19291	3.82247e-18
AT2G42000	ARABIDOPSIS THALIANA METALLOTHIONEIN 4A (ATMT4A)	metallothionein 4A	up	50.7423	6.30132e-208
AT2G42150		DNA-binding bromodomain-containing protein	up	3.54422	1.15287e-07
AT2G42290		leucine-rich repeat protein kinase family protein	up	2.15144	2.60442e-11
AT2G42395		uncharacterized protein	up	1.90704	5.29829e-06
AT2G42430	LATERAL ORGAN BOUNDARIES-DOMAIN 16 (LBD16)	LOB domain-containing protein 16	up	2.37306	7.11803e-49
AT2G42560	LATE EMBRYOGENESIS ABUNDANT 25 (LEA25)	late embryogenesis abundant domain-containing protein	up	49.0852	0
AT2G42600	PHOSPHOENOLPYRUVATE CARBOXYLASE 2 (PPC2)	phosphoenolpyruvate carboxylase 2	up	2.13746	3.64857e-73
AT2G42730		F-box protein	up	4.32665	0.000173618
AT2G42890	MEI2-LIKE 2 (ML2)	MEI2-like 2 protein	up	2.00184	3.20524e-13
AT2G42950		Magnesium transporter CorA-like family protein	up	2.57389	5.41875e-06
AT2G42975		uncharacterized protein	up	2.42446	1.73021e-09
AT2G43050	(ATPMEPCRD)	putative pectinesterase/ pectinerase inhibitor 16	up	2.99408	0.00576569
AT2G43445		F-box and associated interaction domains-containing protein	up	1.87009	0.00783856
AT2G43510	TRYPSIN INHIBITOR PROTEIN 1 (TI1)	trypsin inhibitor protein 1	up	10.4274	1.61381e-23
AT2G43535		defensin-like protein 196	up	2.282	0.00120648
AT2G43580		chitinase family protein	up	3.33906	3.112e-05
AT2G43590		chitinase family protein	up	8.51917	4.03121e-128
AT2G43610		chitinase family protein	up	4.38005	0.000126801
AT2G43700	L-TYPE LECTIN RECEPTOR KINASE V.4 (LECRK-V.4)	L-type lectin-domain containing receptor kinase V.4	up	3.32586	0.000129528
AT2G43970	LA RELATED PROTEIN 6B (LARP6B)	RNA-binding protein	up	2.39798	0
AT2G44735		uncharacterized protein	up	2.39851	0.000676511
AT2G44790	UCLACYANIN 2 (UCC2)	uclacyanin 2	up	13.6465	7.7589e-14
AT2G44850		uncharacterized protein	up	4.24607	3.04733e-05
AT2G44860	RIBOSOMAL PROTEIN L24C (RPL24C)	large subunit ribosomal protein L24e	up	1.82293	5.73775e-182
AT2G45040		matrixin family protein	up	5.80483	5.29976e-06
AT2G45050	GATA TRANSCRIPTION FACTOR 2 (GATA2)	GATA transcription factor 2	up	1.92828	5.65717e-11
AT2G45135		RING/U-box family protein	up	5.58999	8.25511e-20
AT2G45210	SMALL AUXIN UPREGULATED 36 (SAUR36)	SAUR-like auxin-responsive protein	up	4.61893	0.000116025
AT2G45290	TRANSKETOLASE 2 (TKL2)	transketolase	up	3.69629	6.19894e-185
AT2G45360		uncharacterized protein	up	28.3546	1.13797e-32
AT2G45380		uncharacterized protein	up	3.36239	4.46378e-16
AT2G45400	BRI1-5 ENHANCED 1 (BEN1)	brassinosteroid metabolic pathway protein BEN1	up	1.96804	3.72389e-06
AT2G45480		RecName: Full=Growth-regulating factor 9; Short=AtGRF9; AltName: Full=Transcription activator GRF9	up	1.8117	7.94767e-27
AT2G45510	CYTOCHROME P450, FAMILY 704, SUBFAMILY A, POLYPEPTIDE 2 (CYP704A2)	cytochrome P450, family 704, subfamily A, polypeptide 2	up	2.7046	1.26502e-60
AT2G45530		RING/U-box domain-containing protein	up	3.35282	2.2812e-28
AT2G45560	CYTOCHROME P450, FAMILY 76, SUBFAMILY C, POLYPEPTIDE 1 (CYP76C1)	cytochrome P450 76C1	up	1.81246	4.67189e-23
AT2G45600		probable carboxylesterase 8	up	2.58593	1.16427e-25
AT2G45820	REMORIN 1.3 (Rem1.3)	Remorin family protein	up	1.85002	1.70289e-23
AT2G46050	MITOCHONDRIAL EDITING FACTOR 31 (MEF31)	pentatricopeptide repeat-containing protein	up	1.87771	0.00282436
AT2G46240	BCL-2-ASSOCIATED ATHANOGENE 6 (BAG6)	BCL-2-associated athanogene 6	up	2.66127	2.93781e-08
AT2G46250		myosin heavy chain-like protein	up	3.22599	6.77012e-26
AT2G46390	SUCCINATE DEHYDROGENASE 8 (SDH8)	subunit 8 of mitochondrial complex II	up	2.72658	2.63901e-14
AT2G46600		Calcium-binding EF-hand family protein	up	2.71387	0.00832665
AT2G46660	CYTOCHROME P450, FAMILY 78, SUBFAMILY A, POLYPEPTIDE 6 (CYP78A6)	cytochrome P450, family 78, subfamily A, polypeptide 6	up	4.98909	6.214e-06
AT2G46735		uncharacterized protein	up	2.25128	0.0006804
AT2G46790	PSEUDO-RESPONSE REGULATOR 9 (PRR9)	two-component response regulator-like APRR9	up	2.9342	0.00784051
AT2G46870	NGATHA1 (NGA1)	B3 domain-containing transcription factor NGA1	up	1.98469	1.27448e-05
AT2G46970	PHYTOCHROME INTERACTING FACTOR 3-LIKE 1 (PIL1)	transcription factor PIL1	up	25.5376	1.3916e-25
AT2G47010		uncharacterized protein	up	4.21934	1.83321e-05
AT2G47130	SHORT-CHAIN DEHYDROGENASE/REDUCTASE 3 (SDR3)	hypothetical protein CARUB_v10023080mg, partial [Capsella rubella]	up	4.85165	4.32388e-136
AT2G47180	GALACTINOL SYNTHASE 1 (GolS1)	galactinol synthase 1	up	8.36047	1.65642e-131
AT2G47420	ADENOSINE DIMETHYL TRANSFERASE 1A (DIM1A)	dimethyladenosine transferase	up	2.20685	2.58416e-147
AT2G47540		pollen Ole e 1 allergen and extensin family protein	up	2.85793	0.00452514
AT2G47670	PECTIN METHYLESTERASE INHIBITOR 6 (PMEI6)	pectin methylesterase inhibitor 6	up	3.30367	1.9344e-06
AT2G47770	TSPO(OUTER MEMBRANE TRYPTOPHAN-RICH SENSORY PROTEIN)-RELATED (TSPO)	tryptophan-rich sensory protein-like protein	up	14.9844	2.38581e-302
AT3G01050	MEMBRANE-ANCHORED UBIQUITIN-FOLD PROTEIN 1 PRECURSOR (MUB1)	membrane-anchored ubiquitin-fold protein 1 precursor	up	2.04738	1.83133e-10
AT3G01060		uncharacterized protein	up	1.85947	1.80653e-09
AT3G01190		peroxidase 27	up	31.7833	1.95994e-23
AT3G01210	BPA1 LIKE 6 (BPL6)	RNA recognition motif-containing protein	up	2.30416	9.66976e-08
AT3G01400		armadillo/beta-catenin-like repeat-containing protein	up	1.86839	2.01094e-15
AT3G01490	CONVERGENCE OF BLUE LIGHT AND CO2 (CBC1)	Protein kinase superfamily protein	up	3.81339	3.70881e-48
AT3G01570		oleosin 5	up	8.37012	0
AT3G01600	NAC DOMAIN CONTAINING PROTEIN 44 (NAC044)	NAC domain containing protein 44	up	12.107	7.26346e-59
AT3G01770	BROMODOMAIN AND EXTRATERMINAL DOMAIN PROTEIN 10 (BET10)	bromodomain and extraterminal domain protein 10	up	2.30168	2.58526e-47
AT3G01920		Sua5/YciO/YrdC domain-containing protein	up	2.49355	1.69202e-10
AT3G02040	SENESCENCE-RELATED GENE 3 (SRG3)	glycerophosphodiester phosphodiesterase 1	up	2.14241	1.27926e-23
AT3G02400	FORKHEADASSOCIATED DOMAIN 2 (FHA3)	SMAD/FHA domain-containing protein	up	1.86123	1.81552e-06
AT3G02480	ABA-RESPONSE PROTEIN (ABR)	Late embryogenesis abundant protein (LEA) family protein	up	4.33507	2.42966e-159
AT3G02610		acyl-[acyl-carrier-protein] desaturase	up	2.1822	0.00201617
AT3G02620		acyl-[acyl-carrier-protein] desaturase	up	2.38865	3.67059e-07
AT3G02640		uncharacterized protein	up	3.1674	0.0044845
AT3G02860	ABA AND ROS SENSITIVE 1 (ARS1)	zinc finger protein	up	1.81569	4.31874e-08
AT3G02875	IAA-LEUCINE RESISTANT 1 (ILR1)	IAA-amino acid hydrolase ILR1	up	2.0116	2.72791e-11
AT3G02990	HEAT SHOCK TRANSCRIPTION FACTOR A1E (HSFA1E)	heat stress transcription factor A-1e	up	2.07963	1.3935e-30
AT3G03150		uncharacterized protein	up	2.75203	5.35064e-24
AT3G03310	LECITHIN:CHOLESTEROL ACYLTRANSFERASE 3 (LCAT3)	phospholipase A(1) LCAT3	up	2.35704	3.77875e-14
AT3G03341		uncharacterized protein	up	2.759	2.93321e-47
AT3G03360		putative F-box protein	up	4.50257	2.21851e-09
AT3G03440		ARM repeat superfamily protein	up	1.94615	9.00239e-09
AT3G03460	BRAHMA-INTERACTING PROTEIN 1 (BRIP1)	uncharacterized protein	up	1.8601	1.56536e-06
AT3G03470	CYTOCHROME P450, FAMILY 87, SUBFAMILY A, POLYPEPTIDE 9 (CYP89A9)	cytochrome P450, family 87, subfamily A, polypeptide 9	up	1.83788	2.91406e-07
AT3G03490	PEROXIN 19-1 (PEX19-1)	peroxin 19-1	up	2.46809	2.16486e-33
AT3G03520	NON-SPECIFIC PHOSPHOLIPASE C3 (NPC3)	non-specific phospholipase C3	up	1.90154	8.47904e-05
AT3G03620		MATE efflux family protein	up	3.67692	3.65984e-31
AT3G03640	BETA GLUCOSIDASE 25 (BGLU25)	beta glucosidase 25	up	2.17039	5.02602e-36
AT3G03776		hydroxyproline-rich glycoprotein family protein	up	2.59981	6.09148e-09
AT3G03870		uncharacterized protein	up	1.81982	0.00420851
AT3G03900	ADENOSINE-5'-PHOSPHOSULFATE (APS) KINASE 3 (APK3)	adenosine-5&apos;-phosphosulfate (APS) kinase 3	up	1.99526	0.00557977
AT3G04040		uncharacterized protein	up	7.71653	1.54313e-10
AT3G04590	AT-HOOK MOTIF NUCLEAR LOCALIZED PROTEIN 14 (AHL14)	AT hook motif DNA-binding family protein	up	1.80076	1.11607e-30
AT3G04720	PATHOGENESIS-RELATED 4 (PR4)	pathogenesis-related 4	up	3.02569	0.00579571
AT3G04890		uncharacterized protein	up	2.47176	0.000914516
AT3G04900		heavy-metal-associated domain-containing protein	up	2.9944	0.000494146
AT3G05070		uncharacterized protein	up	1.88658	6.04108e-45
AT3G05260		NAD(P)-binding Rossmann-fold superfamily protein	up	33.5929	2.09337e-86
AT3G05270	VESICLE TETHERING 1 (VETH1)	filament-like plant protein	up	1.9361	0.00953545
AT3G05345	DNA J PROTEIN C82 (DJC82)	DnaJ domain-containing protein	up	3.45295	0.00124994
AT3G05760		C2H2 and C2HC zinc fingers superfamily protein	up	1.86526	1.14937e-15
AT3G06210		uncharacterized protein	up	2.90985	1.77539e-07
AT3G06360	ARABINOGALACTAN PROTEIN 27 (AGP27)	arabinogalactan protein 27	up	1.90268	7.08583e-07
AT3G06455		ubiquitin family protein	up	2.91134	2.09651e-05
AT3G06460	ELO HOMOLOG 1 (ELO1)	membrane-associated elongase-like protein	up	3.32076	0.0014868
AT3G06630		protein kinase family protein	up	3.45411	2.58353e-06
AT3G06970		RNA recognition motif-containing protein	up	3.84616	0.000744267
AT3G07010		putative pectate lyase 8	up	5.07281	2.57919e-05
AT3G07150		uncharacterized protein	up	2.32174	0.00503584
AT3G07250		nuclear transport factor 2 and RNA recognition motif domain-containing protein	up	4.92216	6.91536e-12
AT3G07440		uncharacterized protein	up	2.17017	1.5626e-24
AT3G07470		uncharacterized protein	up	2.04642	8.7955e-10
AT3G07500	FAR1-RELATED SEQUENCES-RELATED FACTOR2 (FRF2)	far-red impaired responsive 1-like protein	up	2.73227	1.92652e-13
AT3G07525	AUTOPHAGY 10 (ATG10)	ubiquitin-like-conjugating enzyme ATG10	up	1.85058	0.000175843
AT3G07860		unknown protein [Arabidopsis thaliana]	up	1.84528	3.25034e-07
AT3G08520		60S ribosomal protein L41	up	1.92254	8.29087e-114
AT3G08720	SERINE/THREONINE PROTEIN KINASE 2 (S6K2)	serine/threonine protein kinase 2	up	1.92163	1.44261e-05
AT3G09310		uncharacterized protein	up	2.24081	0.00297239
AT3G09390	METALLOTHIONEIN 2A (MT2A)	metallothionein 2A	up	4.70857	0
AT3G09480	(HTB7)	PREDICTED: uncharacterized protein LOC101504461 [Cicer arietinum]	up	1.9082	7.95604e-08
AT3G09600	REVEILLE 8 (RVE8)	protein REVEILLE 8	up	3.90369	2.30716e-20
AT3G09760		RING/U-box domain-containing protein	up	2.18493	3.31468e-19
AT3G09770	LOSS OF GDU 2 (LOG2)	probable E3 ubiquitin-protein ligase LOG2	up	2.24675	1.81797e-114
AT3G10130	SOUL HEME?BINDING PROTEIN 4 (SOUL4)	SOUL heme-binding family protein	up	2.83979	6.96043e-20
AT3G10200		putative methyltransferase PMT6	up	5.23425	5.51305e-44
AT3G10340	PHENYLALANINE AMMONIA-LYASE 4 (PAL4)	phenylalanine ammonia-lyase 4	up	1.90464	9.07745e-12
AT3G11020	DRE/CRT-BINDING PROTEIN 2B (DREB2B)	dehydration-responsive element-binding protein 2B	up	2.51215	4.93396e-12
AT3G11050	FERRITIN 2 (FER2)	ferritin 2	up	5.56368	7.0455e-255
AT3G11325		phospholipid/glycerol acyltransferase family protein	up	2.72941	0.00757279
AT3G11450	GONIDIALESS A/ZUOTIN RELATED FACTOR A1 (ATGLSA1)	putative cell division related protein; 50012-47994 [Arabidopsis thaliana]	up	2.2395	4.64328e-252
AT3G11620		uncharacterized protein	up	1.92145	0.00274775
AT3G11750	(FOLB1)	Dihydroneopterin aldolase	up	1.88041	0.00837347
AT3G11930		universal stress protein-like protein	up	2.08142	8.79059e-102
AT3G12320	NIGHT LIGHT-INDUCIBLE AND CLOCK-REGULATED GENE 3 (LNK3)	uncharacterized protein	up	2.01077	3.22107e-16
AT3G12490	CYSTATIN B (CYSB)	cysteine proteinase inhibitor 6	up	1.82117	8.94204e-45
AT3G12580	HEAT SHOCK 70 KDA PROTEIN 4 (HSP70-4)	heat shock protein 70-4	up	5.37859	0
AT3G12690	AGC KINASE 1.5 (AGC1.5)	putative serine/threonine kinase	up	2.24192	0.0039843
AT3G12700	NANA (NANA)	aspartyl protease family protein	up	2.04817	0.00052706
AT3G12830	SMALL AUXIN UPREGULATED 72 (SAUR72)	SAUR-like auxin-responsive protein	up	4.91818	5.35773e-07
AT3G12860		NOP56-like pre RNA processing ribonucleoprotein	up	1.89541	1.8206e-60
AT3G12955	SMALL AUXIN UPREGULATED RNA 74 (SAUR74)	SAUR-like auxin-responsive family protein	up	15.6279	2.29241e-46
AT3G12960	SEED MATURATION PROTEIN 1 (SMP1)	uncharacterized protein	up	56.9021	2.71632e-190
AT3G13080	ATP-BINDING CASSETTE C3 (ABCC3)	ABC transporter C family member 3	up	3.1257	2.05316e-168
AT3G13090	ATP-BINDING CASSETTE C6 (ABCC6)	multidrug resistance-associated protein 8	up	2.01315	0.00379335
AT3G13190		uncharacterized protein	up	2.47825	5.80745e-08
AT3G13610	(F6'H1)	feruloyl CoA ortho-hydroxylase 1	up	4.49654	0.000102232
AT3G13650		disease resistance-responsive, dirigent domain-containing protein	up	3.69568	0.00092711
AT3G13662		Disease resistance-responsive (dirigent-like protein) family protein	up	3.11071	0.00515685
AT3G13780		SMAD/FHA domain-containing protein	up	2.23347	2.76337e-07
AT3G14020	NUCLEAR FACTOR Y, SUBUNIT A6 (NF-YA6)	nuclear transcription factor Y subunit A-6	up	2.68796	1.30144e-10
AT3G14060		uncharacterized protein	up	4.24714	2.59231e-07
AT3G14100	F OLIGOURIDYLATE BINDING PROTEIN 1C (UBP1C)	RNA recognition motif-containing protein	up	2.06558	1.87919e-161
AT3G14130	(HAOX1)	Aldolase-type TIM barrel family protein	up	1.91175	1.92237e-08
AT3G14160		2-oxoglutarate-dependent dioxygenase family protein	up	1.89709	2.75597e-08
AT3G14190	COPPER MODIFIED RESISTANCE 1 (CMR1)	uncharacterized protein	up	2.11428	0.00641762
AT3G14360	OIL BODY LIPASE 1 (ATOBL1)	alpha/beta-hydrolases	up	1.94395	5.28105e-28
AT3G14362	ROTUNDIFOLIA LIKE 10 (RTFL10)	hypothetical protein ARALYDRAFT_897708 [Arabidopsis lyrata subsp. lyrata]	up	3.0692	1.8324e-10
AT3G14590	(NTMC2T6.2)	protein NTMC2T6.2	up	1.96509	5.58492e-14
AT3G14595		ribosomal protein L18ae family protein	up	2.72834	4.22764e-53
AT3G14680	CYTOCHROME P450, FAMILY 72, SUBFAMILY A, POLYPEPTIDE 14 (CYP72A14)	cytochrome P450, family 72, subfamily A, polypeptide 14	up	5.04343	6.104e-36
AT3G14990	DJ-1 HOMOLOG A (DJ1A)	protein DJ-1-like A	up	2.45128	7.80222e-106
AT3G15260		putative protein phosphatase 2C 39	up	3.38073	2.77981e-224
AT3G15280		uncharacterized protein	up	8.6676	2.29466e-217
AT3G15420		transcription factor TFIIIC, tau55-related protein	up	2.47108	0.00395264
AT3G15590		pentatricopeptide repeat-containing protein	up	1.95096	1.14722e-77
AT3G15670	LATE EMBRYOGENESIS ACCUMULATING 76 (LEA76)	Late embryogenesis abundant protein (LEA) family protein	up	5.49654	0
AT3G15790	METHYL-CPG-BINDING DOMAIN 11 (MBD11)	methyl-CPG-binding domain-containing protein 11	up	4.50771	4.46591e-94
AT3G16120		Dynein light chain type 1 family protein	up	3.38784	8.84769e-34
AT3G16190		Isochorismatase family protein	up	2.43108	9.48574e-44
AT3G16240	DELTA TONOPLAST INTEGRAL PROTEIN (DELTA-TIP)	aquaporin TIP2-1	up	3.46655	0.000547677
AT3G16590		putative F-box protein	up	3.39299	0.000653387
AT3G16770	ETHYLENE-RESPONSIVE ELEMENT BINDING PROTEIN (EBP)	ethylene-responsive transcription factor RAP2-3	up	4.69792	0
AT3G16850	POLYGALACTURONASE CLADE F 5 (PGF5)	pectin lyase-like superfamily protein	up	2.0816	1.82984e-12
AT3G16990		heme oxygenase-like, multi-helical protein	up	2.34277	4.55934e-21
AT3G17520	(SSLEA)	late embryogenesis abundant protein (LEA) family protein	up	9.34643	0
AT3G17530		F-box and associated interaction domain-containing protein	up	3.68525	0.000613193
AT3G17609	HY5-HOMOLOG (HYH)	transcription factor HY5-like protein	up	3.65367	0.000587824
AT3G17630	CATION/H+ EXCHANGER 19 (CHX19)	cation/H(+) antiporter 19	up	2.25512	0.00428291
AT3G17668	ENHANCER OF ATNSI ACTIVITY (ENA)	enhancer of ATNSI activity protein	up	2.00126	3.40727e-05
AT3G17890		uncharacterized protein	up	2.14964	2.81003e-14
AT3G18330		F-box protein	up	4.13221	0.000381421
AT3G18570		Oleosin family protein	up	11.8762	1.12792e-78
AT3G18970	MITOCHONDRIAL EDITING FACTOR 20 (MEF20)	mitochondrial editing factor 20	up	2.64026	4.27862e-13
AT3G18980	EIN2 TARGETING PROTEIN1 (ETP1)	EIN2 targeting protein1	up	1.92396	1.12122e-31
AT3G19150	KIP-RELATED PROTEIN 6 (KRP6)	cyclin-dependent kinase inhibitor 6	up	1.92037	3.00365e-08
AT3G19200		uncharacterized protein	up	4.60434	5.61349e-06
AT3G19350	MATERNALLY EXPRESSED PAB C-TERMINAL (MPC)	maternally expressed PAB C-terminal protein	up	3.59137	0.00136024
AT3G19390		Granulin repeat cysteine protease family protein	up	4.05605	1.45019e-05
AT3G19580	ZINC-FINGER PROTEIN 2 (ZF2)	zinc-finger protein 2	up	2.34285	1.24167e-10
AT3G19660		uncharacterized protein	up	2.6355	0.00942298
AT3G19920	(LDPS)	uncharacterized protein	up	2.66777	0
AT3G20080	CYTOCHROME P450, FAMILY 705, SUBFAMILY A, POLYPEPTIDE 15 (CYP705A15)	cytochrome P450, family 705, subfamily A, polypeptide 15	up	2.45137	0.000327032
AT3G20090		cytochrome P450, family 705, subfamily A, polypeptide 18	up	2.964	3.372e-07
AT3G20340		paraquat downregulated protein	up	2.37317	2.23029e-05
AT3G20420	RNASE THREE-LIKE PROTEIN 2 (RTL2)	RNAse THREE-like protein 2	up	2.28558	0.00632277
AT3G20660	ORGANIC CATION/CARNITINE TRANSPORTER4 (OCT4)	organic cation/carnitine transporter4	up	2.15282	4.58124e-18
AT3G20710		F-box protein	up	2.41843	0.00141724
AT3G20730		RecName: Full=Pentatricopeptide repeat-containing protein At3g20730	up	2.56167	1.55814e-06
AT3G20830	UNICORN-LIKE (UCNL)	AGC (cAMP-dependent, cGMP-dependent and protein kinase C) kinase family protein	up	2.5942	0.000711748
AT3G20910	NUCLEAR FACTOR Y, SUBUNIT A9 (NF-YA9)	nuclear transcription factor Y subunit A-9	up	2.0451	2.59764e-11
AT3G21020.1		unnamed protein product [Arabidopsis thaliana]	up	2.57469	0.00132874
AT3G21240	4-COUMARATE:COA LIGASE 2 (4CL2)	4-coumarate--CoA ligase 2	up	3.15861	0.00428581
AT3G21370	BETA GLUCOSIDASE 19 (BGLU19)	beta glucosidase 19	up	14.1464	0
AT3G21380		jacalin-like lectin domain-containing protein	up	83.7031	2.96253e-284
AT3G21600		Senescence/dehydration-associated protein-like protein	up	16.5878	3.60724e-46
AT3G21780	UDP-GLUCOSYL TRANSFERASE 71B6 (UGT71B6)	UDP-glucosyl transferase 71B6	up	7.56405	1.2845e-07
AT3G21790		UTP-glucose glucosyltransferase [Arabidopsis thaliana]	up	2.22158	5.52009e-33
AT3G22160	JASMONATE-ASSOCIATED VQ MOTIF GENE 1 (JAV1)	VQ motif-containing protein	up	2.85413	0.00598996
AT3G22200	POLLEN-PISTIL INCOMPATIBILITY 2 (POP2)	gamma-aminobutyrate transaminase POP2	up	2.11198	1.73133e-34
AT3G22240	CYSTEINE-RICH TRANSMEMBRANE MODULE 9 (ATHCYSTM9)	uncharacterized protein	up	5.68703	4.67563e-06
AT3G22370	ALTERNATIVE OXIDASE 1A (AOX1A)	alternative oxidase 1A	up	4.00365	0.000382732
AT3G22490	RESPONSIVE TO ABSCISIC ACID 28 (ATRAB28)	Seed maturation protein	up	35.474	1.3577e-83
AT3G22500	LATE EMBRYOGENESIS ABUNDANT PROTEIN ECP31 (ATECP31)	late embryogenesis abundant protein ECP31	up	81.8664	0
AT3G22640	(PAP85)	protein PAP85	up	20.522	0
AT3G22750		protein kinase family protein	up	3.10663	0.000221262
AT3G23190		HR-like lesion-inducing protein-like protein	up	4.29509	0.00015764
AT3G23255		uncharacterized protein	up	2.57781	2.18915e-06
AT3G23490	CYANASE (CYN)	cyanate hydratase	up	1.96343	5.16543e-52
AT3G24000		pentatricopeptide repeat-containing protein	up	1.98985	1.28641e-28
AT3G24010	INHIBITOR OF GROWTH 1 (ING1)	PHD finger protein ING1	up	1.95931	9.03506e-09
AT3G24070		zinc knuckle (CCHC-type) family protein	up	2.66713	3.19384e-09
AT3G24080		KRR1 family protein	up	2.00589	1.29808e-212
AT3G24220	NINE-CIS-EPOXYCAROTENOID DIOXYGENASE 6 (NCED6)	9-cis-epoxycarotenoid dioxygenase NCED6	up	24.4846	5.18793e-153
AT3G24490		alcohol dehydrogenase transcription factor myb/SANT-like protein	up	1.98923	1.45526e-22
AT3G24500	MULTIPROTEIN BRIDGING FACTOR 1C (MBF1C)	multiprotein-bridging factor 1c	up	2.51277	0.000171949
AT3G24503	ALDEHYDE DEHYDROGENASE 2C4 (ALDH2C4)	aldehyde dehydrogenase 2C4	up	1.86342	2.51958e-39
AT3G24890	VESICLE-ASSOCIATED MEMBRANE PROTEIN 728 (VAMP728)	unnamed protein product [Arabidopsis thaliana]	up	2.54673	0.000446075
AT3G25260	NRT1/ PTR FAMILY 4.1 (NPF4.1)	probable peptide/nitrate transporter	up	13.2026	7.68829e-34
AT3G25870		uncharacterized protein	up	4.90634	4.99617e-65
AT3G26300	CYTOCHROME P450, FAMILY 71, SUBFAMILY B, POLYPEPTIDE 34 (CYP71B34)	cytochrome P450 71B34	up	1.91335	1.9969e-20
AT3G26520	TONOPLAST INTRINSIC PROTEIN 2 (TIP2)	aquaporin TIP1-2	up	22.1575	1.5045e-18
AT3G26540		pentatricopeptide repeat-containing protein	up	2.60885	0.00433561
AT3G26580		uncharacterized protein	up	2.11093	9.71804e-11
AT3G26740	CCR-LIKE (CCL)	CCR-like protein	up	13.1481	2.01259e-49
AT3G26770		NAD(P)-binding Rossmann-fold superfamily protein	up	5.19273	2.78211e-59
AT3G26980	MEMBRANE-ANCHORED UBIQUITIN-FOLD PROTEIN 4 PRECURSOR (MUB4)	membrane-anchored ubiquitin-fold protein 4	up	1.9061	6.52143e-15
AT3G27030		uncharacterized protein	up	2.44563	3.71775e-48
AT3G27330		C3H4 type zinc finger protein	up	2.28939	9.94747e-12
AT3G27610		nucleotidylyl transferase domain-containing protein	up	2.48483	0.000395409
AT3G27660	OLEOSIN 4 (OLEO4)	oleosin 4	up	19.3236	0
AT3G27710	ARIADNE 3 (ARI3)	putative E3 ubiquitin-protein ligase ARI3	up	14.7802	7.18247e-25
AT3G28150	TRICHOME BIREFRINGENCE-LIKE 22 (TBL22)	protein trichome birefringence-like 22	up	1.85771	0.00510856
AT3G28500		60S acidic ribosomal protein P2-3	up	3.1877	4.93594e-07
AT3G28630	CROLIN 1 (CROLIN1)	protein CROLIN1	up	2.69334	0.00802359
AT3G28740	CYTOCHROME P450, FAMILY 81, SUBFAMILY D, POLYPEPTIDE 11 (CYP81D11)	cytochrome P450 CYP81D11	up	36.0265	0
AT3G28850		Glutaredoxin-like protein	up	2.23345	4.65044e-07
AT3G28899		uncharacterized protein	up	3.50968	1.69371e-20
AT3G29090	PECTIN METHYLESTERASE 31 (PME31)	atypical pectin methylesterase	up	1.97768	1.35391e-22
AT3G29330		uncharacterized protein	up	2.0106	4.29933e-05
AT3G29670	PHENOLIC GLUCOSIDE MALONYLTRANSFERASE 2 (PMAT2)	phenolic glucoside malonyltransferase 2	up	4.73559	5.08052e-05
AT3G29776.1		putative retroelement pol polyprotein [Arabidopsis thaliana]	up	1.94056	0.00792847
AT3G30380		alpha/beta-Hydrolases superfamily protein	up	1.89698	6.92643e-19
AT3G30775	EARLY RESPONSIVE TO DEHYDRATION 5 (ERD5)	proline dehydrogenase 1	up	2.8751	1.6817e-25
AT3G32980	PEROXIDASE 32 (PRX32)	hypothetical protein AMTR_s00390p00012910 [Amborella trichopoda]	up	12.119	6.85913e-11
AT3G42052.1		GagPol3 [Arabidopsis lyrata subsp. lyrata]	up	2.3261	0.00402982
AT3G42806.1		Mutator-like transposase [Arabidopsis thaliana]	up	3.82343	9.10534e-36
AT3G43110		uncharacterized protein	up	4.87583	6.40525e-05
AT3G43580		Beta-galactosidase related protein	up	2.47893	6.95098e-18
AT3G44290	NAC DOMAIN CONTAINING PROTEIN 60 (NAC060)	NAC domain containing protein 60	up	2.14467	9.45882e-41
AT3G44300	NITRILASE 2 (NIT2)	nitrilase 2	up	3.73109	3.78762e-09
AT3G44730		kinesin-like protein 1	up	3.12994	0.000634769
AT3G45443		uncharacterized protein	up	4.29298	0.000172282
AT3G45730		uncharacterized protein	up	30.2682	3.9217e-30
AT3G46230	HEAT SHOCK PROTEIN 17.4 (HSP17.4)	heat shock protein 17.4	up	3.81736	1.01826e-13
AT3G46540		ENTH/VHS family protein	up	3.13892	9.58778e-33
AT3G47030		F-box protein	up	36.3098	8.97622e-39
AT3G47080		tetratricopeptide repeat domain-containing protein	up	1.88598	7.55117e-15
AT3G47340	GLUTAMINE-DEPENDENT ASPARAGINE SYNTHASE 1 (ASN1)	asparagine synthetase [glutamine-hydrolyzing]	up	2.86495	4.90002e-07
AT3G47590		alpha/beta-hydrolase domain-containing protein	up	1.83837	0.00106997
AT3G47640	POPEYE (PYE)	bHLH transcription factor POPEYE	up	1.85077	9.99572e-19
AT3G47680		DNA binding protein	up	4.16542	9.76641e-06
AT3G48100	RESPONSE REGULATOR 5 (RR5)	two-component response regulator ARR5	up	3.93174	5.10983e-06
AT3G48120		uncharacterized protein	up	1.96392	3.24366e-06
AT3G48240		Octicosapeptide/Phox/Bem1p family protein	up	3.01638	9.06439e-19
AT3G48270	CYTOCHROME P450, FAMILY 71, SUBFAMILY A, POLYPEPTIDE 26 (CYP71A26)	cytochrome P450 71A26	up	3.7539	5.97496e-195
AT3G48280	CYTOCHROME P450, FAMILY 71, SUBFAMILY A, POLYPEPTIDE 25 (CYP71A25)	cytochrome P450 71A25	up	2.31384	1.9451e-10
AT3G48340	CYSTEINE ENDOPEPTIDASE 2 (CEP2)	KDEL-tailed cysteine endopeptidase CEP2	up	4.64873	9.73885e-05
AT3G48510		uncharacterized protein	up	3.0222	8.14988e-06
AT3G48580	XYLOGLUCAN ENDOTRANSGLUCOSYLASE/HYDROLASE 11 (XTH11)	probable xyloglucan endotransglucosylase/hydrolase 11	up	7.59294	1.17421e-26
AT3G48660		uncharacterized protein	up	1.96599	2.16859e-15
AT3G48710		DEK domain-containing chromatin associated protein	up	2.01488	1.86472e-20
AT3G48800		Sterile alpha motif (SAM) domain-containing protein	up	2.14676	1.34939e-30
AT3G49780	PHYTOSULFOKINE 4 PRECURSOR (PSK4)	phytosulfokine 3	up	4.90858	4.12476e-05
AT3G49960		peroxidase 35	up	23.5598	2.64505e-18
AT3G49980		putative F-box protein	up	2.98891	0.00328466
AT3G50480	HOMOLOG OF RPW8 4 (HR4)	RPW8-like protein 4	up	3.88381	0.000182991
AT3G50740	UDP-GLUCOSYL TRANSFERASE 72E1 (UGT72E1)	UDP-glucosyl transferase 72E1	up	4.83618	1.60664e-60
AT3G50770	CALMODULIN-LIKE 41 (CML41)	putative calcium-binding protein CML41	up	3.45754	0.00205649
AT3G50970	LOW TEMPERATURE-INDUCED 30 (LTI30)	dehydrin Xero 2	up	13.8762	6.17096e-22
AT3G50980	DEHYDRIN XERO 1 (XERO1)	dehydrin xero 1	up	7.65522	0
AT3G51000		alpha/beta-Hydrolases superfamily protein	up	1.90445	9.97207e-07
AT3G51100		uncharacterized protein	up	2.48141	3.14624e-33
AT3G51280		tetratricopeptide repeat domain-containing protein	up	2.91567	0.00523739
AT3G51330		aspartyl protease family protein	up	6.07479	2.24146e-06
AT3G51350		aspartyl protease family protein	up	3.19953	0.00410894
AT3G51430	YELLOW-LEAF-SPECIFIC GENE 2 (YLS2)	strictosidine synthase-like 5	up	2.56519	1.13247e-44
AT3G51440		strictosidine synthase family protein	up	2.19608	0.00027323
AT3G51750		uncharacterized protein	up	2.85433	4.1829e-09
AT3G51810	LATE EMBRYOGENESIS ABUNDANT 1 (EM1)	Em-like protein GEA1	up	10.6572	0
AT3G51860		vacuolar cation/proton exchanger 3	up	1.85514	3.66985e-28
AT3G51880	HIGH MOBILITY GROUP B1 (HMGB1)	high mobility group protein B1	up	2.98092	1.21299e-125
AT3G51890	CLATHRIN LIGHT CHAIN 3 (CLC3)	Clathrin light chain protein	up	3.81517	1.19641e-25
AT3G52105		uncharacterized protein	up	2.06486	6.06897e-06
AT3G52110		uncharacterized protein	up	1.98834	0.00193643
AT3G52260	(RLUA7)	RNA pseudourine synthase 5	up	2.34242	9.35555e-16
AT3G52561		uncharacterized protein	up	2.68119	0.000322434
AT3G53040		putative late embryogenesis abundant protein	up	22.0367	0
AT3G53180	NODULIN/GLUTAMINE SYNTHASE-LIKE PROTEIN (NodGS)	nodulin/glutamine synthase-like protein	up	1.86877	2.1303e-16
AT3G53240		receptor like protein 45	up	1.93122	4.51195e-06
AT3G53310	(REM16)	B3 domain-containing protein REM20	up	5.8303	1.20233e-10
AT3G53530	SODIUM POTASSIUM ROOT DEFECTIVE 3 (NAKR3)	chloroplast-targeted copper chaperone protein	up	1.81961	5.31416e-19
AT3G53630	GUN1-INTERACTING PROTEIN 1 (GIP1)	putative protein [Arabidopsis thaliana]	up	2.06888	1.42339e-109
AT3G53960		probable peptide/nitrate transporter	up	3.57964	0.000745566
AT3G54170	FKBP12 INTERACTING PROTEIN 37 (FIP37)	FKBP12 interacting protein 37	up	1.93669	1.50815e-15
AT3G54320	WRINKLED 1 (WRI1)	ethylene-responsive transcription factor WRI1	up	2.39843	0.000229551
AT3G54363		uncharacterized protein	up	2.48267	0.000431127
AT3G54500	NIGHT LIGHT-INDUCIBLE AND CLOCK-REGULATED GENE 2 (LNK2)	uncharacterized protein	up	3.34362	9.42627e-17
AT3G54590	EXTENSIN 2 (EXT2)	Proline-rich extensin-like family protein	up	454.633	5.21997e-102
AT3G54770	ABA-REGULATED RNA-BINDING PROTEIN 1 (ARP1)	putative RNA binding protein	up	3.81511	0.000462681
AT3G54940		Papain family cysteine protease	up	5.52287	0
AT3G55340	PHRAGMOPLASTIN INTERACTING PROTEIN 1 (PHIP1)	phragmoplastin interacting protein 1	up	1.82017	1.61629e-52
AT3G56020		Os07g0139600 [Oryza sativa Japonica Group]	up	1.95743	3.38944e-118
AT3G56270		uncharacterized protein	up	2.06484	0.000103919
AT3G56350	(MSD2)	Iron/manganese superoxide dismutase family protein	up	24.6109	0
AT3G56880		VQ motif-containing protein	up	2.26705	3.81691e-60
AT3G56970	BASIC HELIX-LOOP-HELIX 38 (BHLH38)	transcription factor ORG2	up	10.5624	1.39118e-19
AT3G56980	BASIC HELIX-LOOP-HELIX 39 (BHLH39)	transcription factor ORG3	up	9.57055	2.10063e-20
AT3G57020		calcium-dependent phosphotriesterase superfamily protein	up	15.7324	7.40922e-47
AT3G57040	RESPONSE REGULATOR 9 (ARR9)	two-component response regulator ARR9	up	1.81012	0.000158566
AT3G57320		uncharacterized protein	up	1.94256	5.25948e-11
AT3G57600		dehydration-responsive element-binding protein 2F	up	3.01843	6.71627e-06
AT3G57730	(ZRK3)	putative protein kinase	up	2.7982	0.000147063
AT3G57910		D111/G-patch domain-containing protein	up	1.81022	3.43046e-07
AT3G58220		TRAF-like family protein	up	1.82577	1.7189e-07
AT3G58270		phospholipase-like protein (PEARLI 4) with TRAF-like domain	up	2.08126	1.67991e-20
AT3G58450	UNIVERSAL STRESS PROTEIN (USP)	adenine nucleotide alpha hydrolases-like superfamily protein	up	24.7954	0
AT3G58600		Adaptin ear-binding coat-associated protein 1 NECAP-1	up	2.13093	9.07369e-17
AT3G58680	MULTIPROTEIN BRIDGING FACTOR 1B (MBF1B)	multiprotein-bridging factor 1b	up	2.09119	0
AT3G58690		protein kinase family protein	up	2.04737	1.45582e-18
AT3G58820		putative F-box protein	up	3.41044	0.000351858
AT3G59300		pentatricopeptide repeat-containing protein-like protein	up	1.81053	1.91176e-05
AT3G60150		uncharacterized protein	up	1.95571	0.000401217
AT3G60300		RWD domain-containing protein	up	2.31475	9.61816e-58
AT3G60330	H(+)-ATPASE 7 (HA7)	H(+)-ATPase 7	up	2.88769	0.00839549
AT3G60480		uncharacterized protein	up	1.84969	7.11696e-07
AT3G60520		uncharacterized protein	up	3.0383	1.16039e-20
AT3G60690	SMALL AUXIN UPREGULATED RNA 59 (SAUR59)	SAUR-like auxin-responsive protein	up	3.45097	0.00122565
AT3G60840	MICROTUBULE-ASSOCIATED PROTEIN 65-4 (MAP65-4)	microtubule-associated protein 65-4	up	2.86372	0.00957242
AT3G60910		S-adenosyl-L-methionine-dependent methyltransferase-like protein	up	2.12554	1.2639e-06
AT3G60965.1		unknown protein [Arabidopsis thaliana]	up	2.37481	0.00123758
AT3G61040	CYTOCHROME P450, FAMILY 76, SUBFAMILY C, POLYPEPTIDE 7 (CYP76C7)	cytochrome P450, family 76, subfamily C, polypeptide 7	up	5.25043	2.41641e-05
AT3G61200		thioesterase superfamily protein	up	2.26281	1.38005e-07
AT3G61260	REMORIN 1.2 (REM1.2)	remorin family protein	up	2.18273	1.92607e-29
AT3G61450	SYNTAXIN OF PLANTS 73 (SYP73)	syntaxin-73	up	7.08496	5.25544e-07
AT3G61530	(PANB2)	ketopentoate hydroxymethyltransferase	up	2.56397	2.06422e-50
AT3G61630	CYTOKININ RESPONSE FACTOR 6 (CRF6)	ethylene-responsive transcription factor CRF6	up	4.86601	1.3647e-41
AT3G61900	SMALL AUXIN UPREGULATED RNA 33 (SAUR33)	SAUR-like auxin-responsive protein	up	2.65581	2.2996e-32
AT3G62050		hypothetical protein [Arabidopsis thaliana]	up	2.01503	0.00308939
AT3G62090	PHYTOCHROME INTERACTING FACTOR 3-LIKE 2 (PIL2)	transcription factor PIF6	up	9.21242	4.24462e-60
AT3G62140		uncharacterized protein	up	2.5125	3.41634e-20
AT3G62460		putative endonuclease or glycosyl hydrolase	up	1.88894	7.89869e-11
AT3G62680	PROLINE-RICH PROTEIN 3 (PRP3)	proline-rich protein 3	up	141.607	1.04145e-53
AT3G62690	ATL5 (ATL5)	RING-H2 finger protein ATL5	up	2.22791	6.81316e-06
AT3G62880	(ATOEP16-4)	outer envelope pore protein 16-4	up	1.85739	3.93772e-10
AT3G63040		uncharacterized protein	up	6.89303	9.23281e-08
AT4G00220	JAGGED LATERAL ORGANS (JLO)	protein JAGGED LATERAL ORGANS	up	3.60456	6.82092e-10
AT4G00380	FACTOR OF DNA METHYLATION 2 (FDM2)	XH/XS domain-containing protein	up	1.83982	2.09854e-14
AT4G00390		DNA-binding storekeeper protein-related transcriptional regulator	up	2.08527	3.39243e-08
AT4G00650	FRIGIDA (FRI)	FRIGIDA	up	1.94818	4.52854e-05
AT4G00651		uncharacterized protein	up	3.06127	0.00542781
AT4G00940	DNA BINDING WITH ONE FINGER 4.1 (DOF4.1)	contains region of similarity to DNA binding protein [Arabidopsis thaliana]	up	2.00011	0.000779143
AT4G01070	(GT72B1)	UDP-glycosyltransferase 72B1	up	8.22818	2.82125e-08
AT4G01120	G-BOX BINDING FACTOR 2 (GBF2)	basic leucine zipper transcription factor	up	2.0202	2.03438e-17
AT4G01280	REVEILLE 5 (RVE5)	homeodomain-like superfamily protein	up	2.12371	9.18012e-13
AT4G01410		late embryogenesis abundant hydroxyproline-rich glycoprotein	up	2.17415	1.21892e-107
AT4G01480	PYROPHOSPHORYLASE 5 (PPa5)	pyrophosphorylase 5	up	4.3685	0.000195149
AT4G01540	NAC WITH TRANSMEMBRANE MOTIF1 (NTM1)	NAC with transmembrane motif1	up	2.77892	0.000414127
AT4G01870		unknown protein [Arabidopsis thaliana]	up	3.286	1.08962e-05
AT4G01920		cysteine/histidine-rich C1 domain-containing protein	up	2.33298	0.00363348
AT4G01970		stachyose synthase	up	14.1772	2.28013e-25
AT4G02270	ROOT HAIR SPECIFIC 13 (RHS13)	protein root hair specific 13	up	16.5046	1.37048e-13
AT4G02280	SUCROSE SYNTHASE 3 (SUS3)	sucrose synthase 3	up	3.92006	1.72282e-182
AT4G02360		uncharacterized protein	up	2.9392	4.74245e-31
AT4G02520	GLUTATHIONE S-TRANSFERASE PHI 2 (GSTF2)	glutathione S-transferase F2	up	6.45007	0
AT4G02690	LIFEGUARD 3 (LFG3)	BAX inhibitor-1 motif-containing protein	up	14.481	2.66561e-59
AT4G02733		F-box protein	up	4.86258	6.5868e-05
AT4G02871		uncharacterized protein	up	4.60271	0.000100446
AT4G02970	7SL RNA1 (AT7SL-1)	signal recognition particle	up	2.45748	1.73045e-231
AT4G03070	(AOP1)	oxidoreductase AOP1	up	1.9801	6.00293e-08
AT4G03200		uncharacterized protein	up	3.57147	1.15147e-98
AT4G03635		hypothetical protein ARALYDRAFT_911822 [Arabidopsis lyrata subsp. lyrata]	up	1.91451	0.00705279
AT4G03960	PLANT AND FUNGI ATYPICAL DUAL-SPECI&#64257;CITY PHOSPHATASE 4 (PFA-DSP4)	atypical dual-specificity phosphatase 4	up	1.83072	1.15214e-05
AT4G04020	FIBRILLIN (FIB)	fibrillin	up	1.90557	1.12241e-13
AT4G04470	(PMP22)	peroxisomal membrane protein PMP22	up	2.13213	2.59945e-11
AT4G04870	CARDIOLIPIN SYNTHASE (CLS)	cardiolipin synthase	up	2.34352	5.19219e-31
AT4G04960	L-TYPE LECTIN RECEPTOR KINASE VII.1 (LECRK-VII.1)	concanavalin A-like lectin kinase-like protein	up	1.8361	3.54392e-05
AT4G05040		contains similarity to Pfam family PF00023 - Ank repeat; score=63.7, E=3.9e-15, N=8	up	2.97925	6.52723e-05
AT4G06746	RELATED TO AP2 9 (RAP2.9)	ethylene-responsive transcription factor RAP2-9	up	2.81989	1.50892e-28
AT4G07408		uncharacterized protein	up	3.87789	0.000559224
AT4G07990		unknown protein [Arabidopsis thaliana]	up	1.99518	5.13085e-20
AT4G08110.1		predicted protein of unknown function	up	2.89023	3.10844e-05
AT4G08400	EXTENSIN 7 (EXT7)	Proline-rich extensin-like family protein	up	31.9806	2.29362e-21
AT4G08410	EXTENSIN 8 (EXT8)	Proline-rich extensin-like family protein	up	40.6093	3.37127e-25
AT4G08867		uncharacterized protein	up	5.3604	1.36591e-05
AT4G08900	ARGININE AMIDOHYDROLASE 1 (ARGAH1)	arginase 1	up	1.81563	1.19999e-23
AT4G09500	UDP-GLYCOSYLTRANSFERASE 79B7 (UGT79B7)	UDP-glycosyltransferase 79B7	up	1.93642	0.00049574
AT4G09590	NDR1/HIN1-LIKE 22 (NHL22)	protein NDR1/HIN1-like 22	up	5.01188	4.42234e-05
AT4G09595.1		putative retroelement pol polyprotein [Arabidopsis thaliana]	up	15.2567	6.49869e-13
AT4G09600	GAST1 PROTEIN HOMOLOG 3 (GASA3)	gibberellin-regulated protein 3	up	45.073	0
AT4G09610	GAST1 PROTEIN HOMOLOG 2 (GASA2)	gibberellin-regulated protein 2	up	98.2351	7.1385e-67
AT4G09900	METHYL ESTERASE 12 (MES12)	methyl esterase 12	up	1.82364	3.0918e-07
AT4G10020	HYDROXYSTEROID DEHYDROGENASE 5 (HSD5)	hydroxysteroid dehydrogenase 5	up	4.07686	0
AT4G10660		CDC68-related protein	up	2.97025	0.00732385
AT4G10690.1		retrotransposon like protein	up	1.93925	1.04466e-48
AT4G11040	REDUCED DORMANCY 5 (RDO5)	putative protein phosphatase 2C 54	up	1.83596	1.42497e-71
AT4G11200.1		putative protein	up	2.59295	5.20357e-10
AT4G11310	CYSTEINE PROTEASE 1 (CP1)	putative cysteine proteinase	up	5.47833	0
AT4G11350		uncharacterized protein	up	2.78495	4.51545e-17
AT4G11600	GLUTATHIONE PEROXIDASE 6 (GPX6)	glutathione peroxidase 6	up	1.89763	8.0226e-99
AT4G11910	NONYELLOWING 2 (NYE2)	protein STAY-GREEN2	up	3.21591	2.31886e-73
AT4G12130	(COG0354)	mitochondrial-type protein COG0354	up	2.16817	1.6033e-39
AT4G12290	COPPER AMINE OXIDASE (CUAO)	copper amine oxidase family protein	up	6.06793	9.93172e-87
AT4G12310	CYTOCHROME P450, FAMILY 706, SUBFAMILY A, POLYPEPTIDE 5 (CYP706A5)	cytochrome P450, family 706, subfamily A, polypeptide 5	up	3.70592	0.000588995
AT4G12340		copper ion binding protein	up	2.25627	2.86301e-83
AT4G12382		F-box family protein	up	2.97821	0.002002
AT4G12400	HOP3 (Hop3)	carboxylate clamp-tetratricopeptide repeat protein	up	2.69418	2.96877e-09
AT4G12520		bifunctional inhibitor/lipid-transfer protein/seed storage 2S albumin superfamily protein	up	20.9585	1.79448e-17
AT4G12680		uncharacterized protein	up	4.56475	1.3495e-29
AT4G12740		HhH-GPD base excision DNA repair family protein	up	2.27962	0.000436689
AT4G13010	CHLOROPLAST ENVELOPE QUINONE OXIDOREDUCTASE HOMOLOG (CEQORH)	putative quinone-oxidoreductase-like protein	up	2.28957	1.67651e-53
AT4G13030		P-loop containing nucleoside triphosphate hydrolases superfamily protein	up	2.00014	5.95821e-09
AT4G13180		Rossmann-fold NAD(P)-binding domain-containing protein	up	4.97867	1.47427e-37
AT4G13390	EXTENSIN 12 (EXT12)	Proline-rich extensin-like family protein	up	71.6662	4.36255e-38
AT4G13395	ROTUNDIFOLIA LIKE 12 (RTFL12)	protein rotundifolia like 12	up	4.22049	0.000159602
AT4G13420	HIGH AFFINITY K+ TRANSPORTER 5 (HAK5)	potassium transporter 5	up	21.9715	5.06809e-72
AT4G13660	PINORESINOL REDUCTASE 2 (PRR2)	pinoresinol reductase 2	up	1.83809	4.22564e-07
AT4G14330	PHRAGMOPLAST-ASSOCIATED KINESIN-RELATED PROTEIN 2 (PAKRP2)	phragmoplast-associated kinesin-related protein 2	up	2.17921	0.00833249
AT4G14385	(EAF6)	histone acetyltransferase subunit NuA4-domain containing protein	up	2.10953	2.10881e-09
AT4G14615		uncharacterized protein	up	1.8462	4.37559e-26
AT4G15390		HSR201 like protein [Arabidopsis thaliana]	up	2.23544	0
AT4G15396	CYTOCHROME P450, FAMILY 702, SUBFAMILY A, POLYPEPTIDE 6 (CYP702A6)	cytochrome P450, family 702, subfamily A, polypeptide 6	up	6.36279	7.59387e-196
AT4G15430		ERD (early-responsive to dehydration stress) family protein	up	3.22157	3.77206e-05
AT4G15490	(UGT84A3)	UDP-glycosyltransferase 84A3	up	5.0141	1.02016e-32
AT4G15760	MONOOXYGENASE 1 (MO1)	monooxygenase 1	up	5.46847	1.64628e-05
AT4G15780	VESICLE-ASSOCIATED MEMBRANE PROTEIN 724 (VAMP724)	vesicle-associated membrane protein 724	up	2.53308	7.76352e-71
AT4G15910	DROUGHT-INDUCED 21 (DI21)	protein DROUGHT-INDUCED 21	up	1.9236	3.11757e-33
AT4G16160	(ATOEP16-2)	outer envelope pore protein 16-2	up	2.38624	4.25279e-299
AT4G16380		metal ion binding protein	up	2.25121	3.5701e-91
AT4G16690	METHYL ESTERASE 16 (MES16)	methyl esterase 16	up	2.69769	0.00106344
AT4G16770		gibberellin oxidase-like protein	up	2.09617	2.12404e-06
AT4G16780	HOMEOBOX PROTEIN 2 (HB-2)	homeobox protein 2	up	2.67383	4.03814e-35
AT4G17440		uncharacterized protein	up	1.87097	7.04679e-06
AT4G17730	SYNTAXIN OF PLANTS 23 (SYP23)	syntaxin-23	up	1.82766	3.77501e-34
AT4G17840	BALANCE OF CHLOROPHYLL METABOLISM 2 (BCM2)	uncharacterized protein	up	2.70975	4.70177e-10
AT4G17870	PYRABACTIN RESISTANCE 1 (PYR1)	abscisic acid receptor PYR1	up	1.8679	1.21404e-132
AT4G18150		uncharacterized protein	up	2.95443	0.00798383
AT4G18220		putative purine permease 9	up	4.87458	1.14862e-10
AT4G18260		cytochrome b561/ferric reductase transmembrane family protein	up	1.91003	3.0188e-10
AT4G18280	GLYCINE RICH CELL WALL PROTEIN LIKE 1 (GRPL1)	AT4g18280/T9A21_130	up	3.05164	1.95457e-05
AT4G18360	GLYCOLATE OXIDASE 3 (GOX3)	glycolate oxidase	up	2.25464	4.9841e-15
AT4G18620	PYR1-LIKE 13 (PYL13)	abscisic acid receptor PYL13	up	3.46698	0.000264664
AT4G18650	DOG1-LIKE 4 (DOGL4)	transcription factor-related protein	up	8.36792	4.55852e-64
AT4G18660		uncharacterized protein	up	6.34971	9.06034e-15
AT4G18690		uncharacterized protein	up	8.44491	1.58773e-80
AT4G18880	HEAT SHOCK TRANSCRIPTION FACTOR A4A (HSF A4A)	heat stress transcription factor A-4a	up	1.88115	0.000807046
AT4G18920		uncharacterized protein	up	7.73342	1.06345e-27
AT4G19090		uncharacterized protein	up	3.13304	1.08558e-08
AT4G19390		uncharacterized protein	up	3.73575	2.50226e-07
AT4G19550		zinc ion binding / transcription regulator	up	2.35594	0.000149976
AT4G19600	(CYCT1;4)	cyclin-T1-4	up	1.96066	1.1704e-40
AT4G19700	(RING)	SBP (S-ribonuclease binding protein) family protein	up	2.13736	1.02932e-23
AT4G19810	CLASS V CHITINASE (ChiC)	Class V chitinase	up	7.71766	1.70667e-29
AT4G19880		Glutathione S-transferase family protein	up	2.61453	6.22538e-87
AT4G20230		terpenoid synthase 9	up	3.28249	7.0736e-25
AT4G20260	PLASMA-MEMBRANE ASSOCIATED CATION-BINDING PROTEIN 1 (PCAP1)	plasma-membrane associated cation-binding protein 1	up	7.71118	1.51273e-08
AT4G20460		putative UDP-arabinose 4-epimerase 3	up	3.9053	8.08341e-06
AT4G20840	(ATBBE21)	FAD-binding and BBE domain-containing protein	up	1.81927	0.00127182
AT4G21020		Late embryogenesis abundant protein (LEA) family protein	up	3.82097	0
AT4G21320	HEAT-STRESS-ASSOCIATED 32 (HSA32)	protein HEAT-STRESS-ASSOCIATED 32	up	2.50557	0.000416653
AT4G21830	METHIONINE SULFOXIDE REDUCTASE B7 (MSRB7)	peptide methionine sulfoxide reductase B7	up	3.11987	0.00413118
AT4G22214		defensin-like protein 99	up	14.9595	4.41019e-17
AT4G22217		defensin-like protein 100	up	3.56676	0.00106716
AT4G22220	(ISU1)	iron-sulfur cluster assembly protein 1	up	1.8073	8.24748e-95
AT4G22530		PREDICTED: putative methyltransferase DDB_G0268948 [Nelumbo nucifera]	up	2.11354	1.85845e-06
AT4G22666	GLYCOSYLPHOSPHATIDYLINOSITOL-ANCHORED LIPID PROTEIN TRANSFER 28 (LTPG28)	Bifunctional inhibitor/lipid-transfer protein/seed storage 2S albumin superfamily protein	up	3.80758	0.000477947
AT4G22730		leucine-rich repeat protein kinase-like protein	up	2.683	1.14956e-05
AT4G22890	(PGR5-LIKE A)	PGR5-like protein 1A	up	1.84894	3.70388e-16
AT4G22920	NON-YELLOWING 1 (NYE1)	protein NON-YELLOWING 1	up	1.99276	3.44749e-17
AT4G23050	(TES1)	PAS domain-containing protein tyrosine kinase family protein	up	1.94955	2.32031e-72
AT4G23180	CYSTEINE-RICH RLK (RECEPTOR-LIKE PROTEIN KINASE) 10 (CRK10)	cysteine-rich receptor-like protein kinase 10	up	11.4544	5.90887e-38
AT4G23670		polyketide cyclase/dehydrase and lipid transport superfamily protein	up	3.53282	0.000218199
AT4G23680		polyketide cyclase/dehydrase and lipid transport superfamily protein	up	2.95766	0.00801366
AT4G23800	3XHIGH MOBILITY GROUP-BOX2 (3xHMG-box2)	HMG (high mobility group) box protein	up	3.95582	8.39665e-05
AT4G23890	NADH DEHYDROGENASE-LIKE COMPLEX S (NdhS)	protein CHLORORESPIRATORY REDUCTION 31	up	3.27284	4.30574e-08
AT4G23990	CELLULOSE SYNTHASE LIKE G3 (CSLG3)	cellulose synthase-like protein G3	up	1.83271	3.21901e-11
AT4G24130	(SVB5)	uncharacterized protein	up	2.3956	5.77223e-06
AT4G24220	VEIN PATTERNING 1 (VEP1)	3-oxo-Delta(4,5)-steroid 5-beta-reductase	up	2.41857	0
AT4G24730		calcineurin-like metallo-phosphoesterase superfamily protein	up	2.4097	1.01629e-85
AT4G24972	TAPETUM DETERMINANT 1 (TPD1)	protein TAPETUM DETERMINANT 1	up	2.91474	1.56853e-06
AT4G25140	OLEOSIN 1 (OLEO1)	oleosin 1	up	16.0981	0
AT4G25180		RNA polymerase III RPC4	up	1.89162	0.000492647
AT4G25200	MITOCHONDRION-LOCALIZED SMALL HEAT SHOCK PROTEIN 23.6 (HSP23.6-MITO)	small heat shock protein 23.6	up	5.80602	3.29629e-07
AT4G25220	GLYCEROL-3-PHOSPHATE PERMEASE 2 (G3Pp2)	putative glycerol-3-phosphate transporter 2	up	4.83298	5.9133e-05
AT4G25250	PECTINMETHYLESTERASE INHIBITOR 4 (PMEI4)	invertase/pectin methylesterase inhibitor family protein	up	4.06229	0.000444451
AT4G25280		probably adenylate kinase	up	1.86872	1.68192e-07
AT4G25340	FK506 BINDING PROTEIN 53 (FKBP53)	peptidyl-prolyl cis-trans isomerase FKBP53	up	1.90174	1.45012e-133
AT4G25580		CAP160 protein	up	11.2675	2.93859e-247
AT4G25800	(CBP60D)	Calmodulin-binding protein	up	2.86817	2.11371e-14
AT4G25820	XYLOGLUCAN ENDOTRANSGLUCOSYLASE/HYDROLASE 14 (XTH14)	xyloglucan endotransglucosylase/hydrolase protein 14	up	23.232	2.34365e-17
AT4G25940	(PICALM2B)	ENTH/ANTH/VHS superfamily protein	up	21.2218	1.33394e-16
AT4G26010		peroxidase 44	up	48.6858	5.40185e-29
AT4G26270	PHOSPHOFRUCTOKINASE 3 (PFK3)	6-phosphofructokinase 3	up	2.67416	3.35764e-45
AT4G26320	ARABINOGALACTAN PROTEIN 13 (AGP13)	arabinogalactan protein 13	up	3.05752	0.00274582
AT4G26480	(ATKH21)	putative protein	up	1.92426	5.92893e-26
AT4G26630	DEK-DOMAIN CONTAINING PROTEIN 3 (DEK3)	DEK domain-containing chromatin associated protein	up	2.07497	3.25819e-85
AT4G26700	FIMBRIN 1 (FIM1)	fimbrin 1	up	2.16878	8.29194e-39
AT4G26740	SEED GENE 1 (ATS1)	peroxygenase 1	up	15.2324	1.36407e-287
AT4G26930	MYB DOMAIN PROTEIN 97 (MYB97)	myb domain protein 97	up	2.69313	0.00122309
AT4G27150	SEED STORAGE ALBUMIN 2 (SESA2)	seed storage albumin 2	up	6.61597	0
AT4G27170	SEED STORAGE ALBUMIN 4 (SESA4)	seed storage albumin 4	up	16.9019	0
AT4G27520	EARLY NODULIN-LIKE PROTEIN 2 (ENODL2)	early nodulin-like protein 2	up	2.1961	0.000691216
AT4G27530		uncharacterized protein	up	12.4076	2.38576e-207
AT4G27560	(UGT79B2)	UDP-glycosyltransferase 79B2	up	2.35864	2.53304e-05
AT4G27657		uncharacterized protein	up	3.06302	4.60982e-08
AT4G27780	ACYL-COA BINDING PROTEIN 2 (ACBP2)	acyl-CoA binding protein 2	up	1.88255	2.15638e-15
AT4G27900		CCT motif family protein	up	2.48251	1.11941e-29
AT4G28025		uncharacterized protein	up	2.09702	2.02318e-15
AT4G28390	ADP/ATP CARRIER 3 (AAC3)	ADP/ATP carrier 3 protein	up	4.74406	6.35625e-113
AT4G28520	CRUCIFERIN 3 (CRU3)	cruciferin 3	up	9.64256	0
AT4G28570		Long-chain-alcohol oxidase FAO4B	up	1.92793	0.000219966
AT4G28740		uncharacterized protein	up	2.10713	0.000325675
AT4G28850	XYLOGLUCAN ENDOTRANSGLUCOSYLASE/HYDROLASE 26 (XTH26)	xyloglucan endotransglucosylase/hydrolase 26	up	4.07536	0.000245705
AT4G29070		phospholipase A2 family protein	up	1.88837	1.88392e-07
AT4G29820	HOMOLOG OF CFIM-25 (CFIM-25)	CFIM-25-like protein	up	2.10452	1.74899e-07
AT4G30170		peroxidase 45	up	27.0684	6.21876e-20
AT4G30180	(HLH4)	uncharacterized protein	up	5.51071	1.49995e-05
AT4G30670		putative protein	up	2.90818	0.00190495
AT4G30750		uncharacterized protein	up	1.81127	8.28245e-19
AT4G30935	WRKY DNA-BINDING PROTEIN 32 (WRKY32)	WRKY DNA-binding protein 32	up	2.20429	1.28595e-49
AT4G31115		uncharacterized protein	up	2.76698	0.000134535
AT4G31270	IDM1-ASSOCIATED PROTEIN 2 (IDAP2)	sequence-specific DNA binding transcription factor	up	2.06297	0.000198906
AT4G31830		uncharacterized protein	up	14.9695	6.9556e-162
AT4G32200	(ASY2)	meiotic asynaptic mutant ASY2	up	2.40356	1.42885e-13
AT4G32240		uncharacterized protein	up	4.48335	2.65199e-21
AT4G32270		ubiquitin-like family protein	up	2.60142	4.51165e-05
AT4G32290		core-2/I-branching beta-1,6-N-acetylglucosaminyltransferase family protein	up	2.93429	5.1564e-53
AT4G32295	KINASE-INDUCIBLE DOMAIN INTERACTING 9 (KIX9)	uncharacterized protein	up	2.16426	1.89553e-08
AT4G32650	POTASSIUM CHANNEL IN ARABIDOPSIS THALIANA 3 (KAT3)	potassium channel KAT3	up	2.24733	2.67831e-45
AT4G33120		S-adenosyl-L-methionine-dependent methyltransferases superfamily protein	up	3.30782	0.00297278
AT4G33467		uncharacterized protein	up	4.4964	1.41193e-23
AT4G33660	CYSTEINE-RICH TRANSMEMBRANE MODULE 11 (ATHCYSTM11)	uncharacterized protein	up	2.92497	0.00232572
AT4G33690		uncharacterized protein	up	2.21503	2.50853e-15
AT4G33740		uncharacterized protein	up	1.96762	4.15456e-40
AT4G33890	(ADA1B)	uncharacterized protein	up	2.1644	1.31567e-22
AT4G33970	LEUCINE-RICH REPEAT/EXTENSIN 11 (LRX11)	pollen-specific leucine-rich repeat extensin-like protein 4	up	2.63988	8.82131e-06
AT4G33980	COLD-REGULATED GENE 28 (COR28)	uncharacterized protein	up	2.75913	8.0769e-10
AT4G34050		putative caffeoyl-CoA O-methyltransferase	up	3.30823	4.76507e-22
AT4G34419		uncharacterized protein	up	2.77923	9.55769e-21
AT4G34480		glucan endo-1,3-beta-glucosidase 7	up	4.9405	4.37758e-21
AT4G34580	CAN OF WORMS1 (COW1)	phosphatidylinositol transfer protein COW1	up	3.06948	0.00262443
AT4G34881		Contains similarity to ARI, RING finger protein gb|X98309 from Drosophila melanogaster. ESTs gb|T44383, gb|W43120, gb|N65868, gb|H36013, gb|AA042241, gb|T76869 and gb|AA042359 come from this gene [Arabidopsis thaliana]	up	2.01736	5.04131e-06
AT4G35240		uncharacterized protein	up	1.83778	3.42748e-13
AT4G35550	WUSCHEL RELATED HOMEOBOX 13 (WOX13)	WUSCHEL-related homeobox 13	up	2.62022	1.79272e-19
AT4G35720		uncharacterized protein	up	2.14634	6.70081e-25
AT4G35940		uncharacterized protein	up	2.13611	5.61087e-22
AT4G36010		pathogenesis-related thaumatin family protein	up	1.96292	2.06036e-21
AT4G36515		uncharacterized protein	up	2.1694	0.00709368
AT4G36600		Late embryogenesis abundant (LEA) protein	up	1.93363	7.23722e-13
AT4G36700		cupin family protein	up	5.31844	5.68492e-162
AT4G36840		putative protein	up	3.05364	9.81376e-07
AT4G37070	(PLP1)	patatin-related phospholipase A	up	3.87443	0.000592045
AT4G37090		uncharacterized protein	up	1.87623	8.66198e-39
AT4G37180	ULT1 INTERACTING FACTOR 1 (UIF1)	myb family transcription factor	up	1.92605	6.62419e-24
AT4G37250		putative LRR receptor-like serine/threonine-protein kinase	up	2.00702	4.40817e-12
AT4G37260	MYB DOMAIN PROTEIN 73 (MYB73)	myb domain protein 73	up	2.39258	2.25448e-57
AT4G37300	MATERNAL EFFECT EMBRYO ARREST 59 (MEE59)	protein maternal effect embryo arrest 59	up	2.14784	6.70073e-57
AT4G37390	(BRU6)	indole-3-acetic acid-amido synthetase GH3.2	up	6.31131	7.0123e-107
AT4G37560	IAMHYDROLASE12 (IAMH2)	acetamidase/formamidase family protein	up	3.32399	4.05206e-11
AT4G37608		uncharacterized protein	up	2.2211	0.00349825
AT4G38150		pentatricopeptide repeat-containing protein	up	1.81926	1.42637e-43
AT4G38300		glycosyl hydrolase family 10 protein	up	3.65739	0.000968397
AT4G38770	PROLINE-RICH PROTEIN 4 (PRP4)	proline-rich protein 4	up	4.30445	1.71764e-09
AT4G38780		Pre-mRNA-processing-splicing factor	up	3.63593	5.22122e-10
AT4G38810	CALCIUM SENSOR (SCS)	SnRK2-interacting calcium sensor SCS	up	2.00497	1.73628e-73
AT4G39130		Dehydrin family protein	up	35.2456	7.76985e-132
AT4G39180	SECRETION 14 (SEC14)	protein SECRETION 14	up	4.30865	3.37306e-09
AT4G39675		uncharacterized protein	up	3.40237	0.00247266
AT4G39890	RAB GTPASE HOMOLOG H1C (RABH1c)	Ras-related protein RABH1c	up	2.29421	0.00494474
AT4G39950		tryptophan N-monooxygenase 1	up	2.36771	1.04128e-191
AT4G40090	ARABINOGALACTAN PROTEIN 3 (AGP3)	arabinogalactan protein 3	up	39.4608	8.8938e-25
AT5G01170	OCTOPUS LIKE 1 (OPL1)	uncharacterized protein	up	2.02448	4.02976e-07
AT5G01300		putative phosphatidylethanolamine-binding protein	up	45.1826	5.49345e-285
AT5G01335.1		F14N23.4 [Arabidopsis thaliana]	up	2.67246	0.00020873
AT5G01520	ABA INSENSITIVE RING PROTEIN 2 (AIRP2)	C3HC4 type RING finger protein	up	2.13125	4.45854e-11
AT5G01670		putative aldose reductase	up	20.9341	0
AT5G01720	REGULATION OF ATALMT1 EXPRESSION 1 (RAE1)	F-box/LRR-repeat protein 3	up	3.29146	1.78023e-05
AT5G01780		oxidoreductase, 2OG-Fe(II) oxygenase family protein	up	1.85519	0.000237669
AT5G01810	CBL-INTERACTING PROTEIN KINASE 15 (CIPK15)	CBL-interacting serine/threonine-protein kinase 15	up	2.15419	7.75457e-17
AT5G01880	DAF-LIKE GENE 2 (DAFL2)	RING-H2 finger protein ATL74	up	6.21166	1.08698e-42
AT5G01950		leucine-rich repeat protein kinase-like protein	up	2.38677	8.52805e-22
AT5G02020	SALT INDUCED SERINE RICH (SIS)	uncharacterized protein	up	2.90215	6.09307e-39
AT5G02480		HSP20-like chaperone	up	2.25145	2.52305e-90
AT5G02750	SHOOT GRAVITROPISM 9 (SGR9)	E3 ligase SHOOT GRAVITROPISM 9	up	7.33038	6.2459e-35
AT5G02760	ARABIDOPSIS PP2C CLADE D 7 (APD7)	putative protein phosphatase 2C 67	up	2.45492	0.00342291
AT5G02950	PWWP DOMAIN PROTEIN 5 (PDP5)	PWWP domain-containing protein	up	1.96927	0.000241594
AT5G03140	L-TYPE LECTIN RECEPTOR KINASE VIII.2 (LECRK-VIII.2)	concanavalin A-like lectin kinase-like protein	up	2.7734	5.97691e-12
AT5G03200	LOG2-LIKE UBIQUITIN LIGASE1 (LUL1)	probable E3 ubiquitin-protein ligase LUL1	up	2.11248	6.96377e-21
AT5G03240	POLYUBIQUITIN 3 (UBQ3)	PREDICTED: polyubiquitin-A isoform X2 [Elaeis guineensis]	up	1.82282	3.54074e-267
AT5G03380	HEAVY METAL ASSOCIATED PROTEIN 43 (ATHMP43)	heavy metal transport/detoxification domain-containing protein	up	2.69328	4.17841e-37
AT5G03490	UDP GLYCOSYLTRANSFERASE 89A2 (UGT89A2)	UDP-glycosyltransferase 89A2	up	2.19831	0.00105914
AT5G03660		PREDICTED: uncharacterized protein LOC104768550 [Camelina sativa]	up	1.8817	1.48473e-26
AT5G03795		Exostosin family protein	up	3.98904	8.15225e-43
AT5G03890		uncharacterized protein	up	2.97371	0.00041439
AT5G04000		uncharacterized protein	up	2.51926	1.29424e-36
AT5G04010		probable F-box protein	up	11.5009	1.26924e-25
AT5G04020		calmodulin-binding protein	up	1.80737	1.92522e-10
AT5G04140	GLUTAMATE SYNTHASE 1 (GLU1)	ferredoxin-dependent glutamate synthase 1	up	3.5156	0.000848679
AT5G04235.1		PREDICTED: uncharacterized protein LOC104789794 [Camelina sativa]	up	2.75508	3.21836e-07
AT5G04390		C2H2-type zinc finger protein	up	2.20313	0.00272444
AT5G04500	GLUCOSAMINE INOSITOLPHOSPHORYLCERAMIDE TRANSFERASE 1 (GINT1)	glycosyltransferase family protein 47	up	20.4706	4.98978e-38
AT5G04750		putative F1F0-ATPase inhibitor protein	up	2.38035	2.8651e-12
AT5G04860		uncharacterized protein	up	2.1205	1.82247e-06
AT5G04960	PECTIN METHYLESTERASE46 (PME46)	putative pectinesterase/pectinesterase inhibitor 46	up	26.6886	4.36389e-19
AT5G05040		cystatin/monellin-related protein	up	30.6331	1.37421e-36
AT5G05060		cystatin/monellin-related protein	up	1.83926	1.11534e-85
AT5G05220		unnamed protein product [Arabidopsis thaliana]	up	3.40525	0.000285163
AT5G05320		FAD/NAD(P)-binding oxidoreductase family protein	up	7.77568	7.61893e-101
AT5G05340	PEROXIDASE 52 (PRX52)	peroxidase 52	up	5.09468	4.06322e-07
AT5G05500	(MOP10)	pollen_Ole_e_I domain-containing protein	up	13.2852	1.48853e-11
AT5G05840	BOUNDARY OF ROP DOMAIN6 (BDR6)	hypothetical protein AT5G05840	up	2.13088	0.0025891
AT5G05965		uncharacterized protein	up	3.32302	1.3906e-12
AT5G05990		mitochondrial glycoprotein family protein	up	1.80399	1.06558e-17
AT5G06370	PB-SENSITIVE1 (PSE1)	lecithin retinol acyltransferase domain protein	up	2.14114	9.17132e-51
AT5G06410	(HSCB)	molecular chaperone HscB	up	1.81053	0.000155412
AT5G06570		probable carboxylesterase 15	up	2.77861	6.02952e-10
AT5G06630	EXTENSIN 9 (EXT9)	proline-rich extensin-like family protein	up	97.1121	1.45162e-42
AT5G06640	EXTENSIN 10 (EXT10)	Proline-rich extensin-like family protein	up	204.912	2.23089e-63
AT5G06760	LATE EMBRYOGENESIS ABUNDANT 4-5 (LEA4-5)	late embryogenesis abundant protein 4-5	up	6.49503	0
AT5G06910	J-DOMAIN PROTEIN 6 (ATJ6)	chaperone protein dnaJ 6	up	1.79608	5.98025e-10
AT5G07060	MOS4-ASSOCIATED COMPLEX SUBUNIT 5C (MAC5C)	MOS4-associated complex subunit 5C	up	2.43747	0.00603273
AT5G07190	SEED GENE 3 (ATS3)	embryo-specific protein 3	up	4.06125	3.46834e-05
AT5G07200	GIBBERELLIN 20-OXIDASE 3 (GA20OX3)	gibberellin 20 oxidase 3	up	1.82845	2.91321e-78
AT5G07330		uncharacterized protein	up	7.24549	0
AT5G07360		amidase family protein	up	3.07603	2.79272e-185
AT5G07480	KAR-UP OXIDOREDUCTASE 1 (KUOX1)	KAR-UP oxidoreductase 1	up	2.78864	5.44632e-13
AT5G07500	(PEI1)	embryo-specific zinc finger transcription factor	up	3.40154	1.19336e-05
AT5G07830	GLUCURONIDASE 2 (GUS2)	glucuronidase 2	up	2.14282	5.40712e-30
AT5G07950		uncharacterized protein	up	1.83339	8.57354e-08
AT5G07990	TRANSPARENT TESTA 7 (TT7)	Flavonoid 3&apos;-monooxygenase	up	2.637	0.00493454
AT5G08240		uncharacterized protein	up	2.65838	2.08714e-11
AT5G08380	ALPHA-GALACTOSIDASE 1 (AGAL1)	alpha-galactosidase 1	up	2.54533	4.61589e-63
AT5G08391		PREDICTED: uncharacterized protein LOC104769048 [Camelina sativa]	up	2.32705	2.95829e-05
AT5G09320	(VPS9B)	vacuolar sorting protein 9 (VPS9) domain protein	up	1.99041	2.37033e-12
AT5G09330	NAC DOMAIN CONTAINING PROTEIN 82 (NAC082)	NAC domain containing protein 82	up	2.0087	6.69064e-79
AT5G09540		chaperone DnaJ-domain containing protein	up	2.46477	2.69309e-05
AT5G09640	SERINE CARBOXYPEPTIDASE-LIKE 19 (SCPL19)	serine carboxypeptidase-like 19	up	4.05103	1.17701e-17
AT5G09970	CYTOCHROME P450, FAMILY 78, SUBFAMILY A, POLYPEPTIDE 7 (CYP78A7)	cytochrome P450, family 78, subfamily A, polypeptide 7	up	3.38821	3.14091e-212
AT5G09980	ELICITOR PEPTIDE 4 PRECURSOR (PROPEP4)	elicitor peptide 4	up	2.40908	1.57147e-12
AT5G09990	ELICITOR PEPTIDE 5 PRECURSOR (PROPEP5)	elicitor peptide 5	up	2.94662	6.42724e-09
AT5G10000	FERREDOXIN 4 (FD4)	ferredoxin 4	up	20.9534	1.20672e-22
AT5G10070		RNase L inhibitor protein-like protein	up	2.07704	5.91236e-15
AT5G10120	(EIL4)	putative ethylene insensitive 3-like 4 protein	up	2.89487	0
AT5G10140	FLOWERING LOCUS C (FLC)	MADS-box protein FLOWERING LOCUS C	up	5.96466	7.16157e-220
AT5G10300	METHYL ESTERASE 5 (MES5)	methyl esterase 5	up	1.94109	5.62682e-71
AT5G10380	(RING1)	E3 ubiquitin-protein ligase RING1	up	9.17374	1.06983e-18
AT5G10580		uncharacterized protein	up	3.24905	0.00352237
AT5G10770		aspartyl protease family protein	up	2.75884	0.00150108
AT5G10950		Tudor/PWWP/MBT superfamily protein	up	1.79854	6.03508e-17
AT5G11310	SUPPRESSOR OF THE ABAR OVEREXPRESSOR 1 (SOAR1)	pentatricopeptide repeat-containing protein	up	1.98373	1.48823e-26
AT5G11460	FCS LIKE ZINC FINGER 10 (FLZ10)	uncharacterized protein	up	1.9647	0.000453278
AT5G11500		uncharacterized protein	up	2.24388	4.5792e-126
AT5G11550		uncharacterized protein	up	1.95535	4.22909e-34
AT5G11600		uncharacterized protein	up	2.40476	1.00671e-14
AT5G12020	17.6 KDA CLASS II HEAT SHOCK PROTEIN (HSP17.6II)	class II heat shock protein 17.6	up	2.95199	0.0072532
AT5G12030	HEAT SHOCK PROTEIN 17.6A (HSP17.6A)	heat shock protein 17.6A	up	11.7785	4.00362e-58
AT5G12110		elongation factor 1-beta 1	up	3.06812	1.45798e-15
AT5G13170	SENESCENCE-ASSOCIATED GENE 29 (SAG29)	senescence-associated protein 29	up	2.88993	2.98303e-24
AT5G13210		uncharacterized protein	up	7.49258	2.52791e-15
AT5G13330	RELATED TO AP2 6L (Rap2.6L)	ethylene-responsive transcription factor ERF113	up	3.12172	1.57204e-65
AT5G13790		agamous-like MADS-box protein AGL15	up	2.01603	0.000540324
AT5G14180	MYZUS PERSICAE-INDUCED LIPASE 1 (MPL1)	Myzus persicae-induced lipase 1	up	1.87498	1.99693e-173
AT5G14330		uncharacterized protein	up	14.2965	3.32448e-12
AT5G14380	ARABINOGALACTAN PROTEIN 6 (AGP6)	arabinogalactan protein 6	up	3.13886	0.00436217
AT5G14780	FORMATE DEHYDROGENASE (FDH)	formate dehydrogenase	up	2.60753	1.20523e-280
AT5G15780		pollen Ole e 1 allergen and extensin family protein	up	4.47048	0
AT5G15910		NAD(P)-binding Rossmann-fold superfamily protein	up	2.50882	3.7706e-08
AT5G15960	(KIN1)	cold and ABA inducible protein kin1	up	3.02706	0.00463998
AT5G15970	(KIN2)	stress-induced protein KIN2	up	3.80734	0.000595383
AT5G16010		3-oxo-5-alpha-steroid 4-dehydrogenase family protein	up	2.73098	2.65441e-14
AT5G16160		uncharacterized protein	up	2.63564	0.00273533
AT5G16250		uncharacterized protein	up	4.43928	0.000141365
AT5G16450		regulator of ribonuclease-like protein 2	up	1.83178	0.000109231
AT5G16460	SEIPIN1 (SEIPIN1)	putative adipose-regulatory protein (Seipin)	up	10.3155	1.24322e-63
AT5G16730		uncharacterized protein	up	1.90826	9.35151e-47
AT5G16980		zinc-binding dehydrogenase family protein	up	1.85932	0.0011128
AT5G17000		zinc-binding dehydrogenase family protein	up	1.93512	0.000857355
AT5G17050	UDP-GLUCOSYL TRANSFERASE 78D2 (UGT78D2)	anthocyanidin 3-O-glucosyltransferase	up	2.25035	6.79138e-08
AT5G17090		Cystatin/monellin superfamily protein	up	2.72935	2.38975e-35
AT5G17100		Cystatin/monellin superfamily protein	up	4.92066	4.87394e-05
AT5G17190		uncharacterized protein	up	2.08522	4.35788e-86
AT5G17310	UDP-GLUCOSE PYROPHOSPHORYLASE 2 (UGP2)	UTP--glucose-1-phosphate uridylyltransferase 1	up	2.12172	1.08566e-11
AT5G17330	GLUTAMATE DECARBOXYLASE (GAD)	glutamate decarboxylase 1	up	41.0822	2.56453e-28
AT5G17360		uncharacterized protein	up	2.16331	0.00409352
AT5G17540		HXXXD-type acyl-transferase family protein	up	6.74532	3.2919e-11
AT5G17550	PEROXIN 19-2 (PEX19-2)	putative protein [Arabidopsis thaliana]	up	2.48333	6.82095e-153
AT5G17700		MATE efflux family protein	up	2.46589	9.26586e-21
AT5G17800	MYB DOMAIN PROTEIN 56 (MYB56)	myb domain protein 56	up	2.03603	0.00115343
AT5G17820		peroxidase 57	up	41.6361	4.31597e-27
AT5G17900		microfibrillar-associated protein 1	up	2.17682	1.97224e-35
AT5G18100	COPPER/ZINC SUPEROXIDE DISMUTASE 3 (CSD3)	copper/zinc superoxide dismutase 3	up	1.90349	2.60444e-11
AT5G18130		uncharacterized protein	up	6.69318	3.53594e-34
AT5G18170	GLUTAMATE DEHYDROGENASE 1 (GDH1)	glutamate dehydrogenase 1	up	2.19864	5.6533e-126
AT5G18210		O-Glycosyl hydrolases family 17 protein	up	2.04571	2.15484e-09
AT5G18250		hypothetical protein ARALYDRAFT_909836 [Arabidopsis lyrata subsp. lyrata]	up	2.10531	2.47315e-13
AT5G18450		dehydration-responsive element-binding protein 2G	up	20.7615	6.00258e-81
AT5G18540		uncharacterized protein	up	3.18623	1.42595e-19
AT5G18850		uncharacterized protein	up	2.09171	1.0778e-06
AT5G18910		protein kinase family protein	up	5.73024	2.37725e-07
AT5G19151		uncharacterized protein	up	2.42869	4.35552e-05
AT5G19600	SULFATE TRANSPORTER 3;5 (SULTR3;5)	sulfate transporter 3;5	up	3.12654	0.00452446
AT5G19800	HYDROXYPROLINE-RICH GLYCOPROTEIN 2 (HRGP2)	hydroxyproline-rich glycoprotein family protein	up	3.13945	0.00228771
AT5G20410	MONOGALACTOSYLDIACYLGLYCEROL SYNTHASE 2 (MGD2)	monogalactosyldiacylglycerol synthase 2	up	1.98408	0.00548555
AT5G20420	CHROMATIN REMODELING 42 (CHR42)	chromatin remodeling 42	up	2.58085	5.40732e-11
AT5G20740		plant invertase/pectin methylesterase inhibitor domain-containing protein	up	1.91091	1.02988e-07
AT5G20960	ALDEHYDE OXIDASE 1 (AO1)	aldehyde oxidase 1	up	3.50936	0
AT5G21020		AT5g21010/F22D1_170 [Arabidopsis thaliana]	up	3.52965	1.77697e-187
AT5G22000	RING-H2 GROUP F2A (RHF2A)	E3 ubiquitin-protein ligase RHF2A	up	1.98095	2.94801e-75
AT5G22080		Chaperone DnaJ-domain superfamily protein	up	2.48095	1.67488e-52
AT5G22250	CCR4- ASSOCIATED FACTOR 1B (CAF1b)	CCR4-associated factor 1B	up	2.52352	6.99423e-07
AT5G22290	NAC DOMAIN CONTAINING PROTEIN 89 (NAC089)	membrane-tethered transcription factor ANAC089	up	1.85206	7.19307e-65
AT5G22320		leucine-rich repeat-containing protein	up	2.50934	3.89924e-66
AT5G22460		esterase/lipase/thioesterase family protein	up	4.84258	1.52737e-21
AT5G22470	POLY(ADP-RIBOSE) POLYMERASE 3 (PARP3)	poly [ADP-ribose] polymerase 3	up	11.9462	0
AT5G22630	AROGENATE DEHYDRATASE 5 (ADT5)	arogenate dehydratase 5	up	1.8162	4.53947e-08
AT5G22690		TIR-NBS-LRR class disease resistance protein	up	2.45188	7.81496e-05
AT5G22890	SENSITIVE TO PROTON RHIZOTOXICITY 2 (STOP2)	zinc finger-like protein	up	11.8409	7.15592e-14
AT5G23100		uncharacterized protein	up	2.74234	2.18007e-19
AT5G23330		FAD synthetase RibF1	up	2.37077	7.4767e-22
AT5G23380		uncharacterized protein	up	3.2338	1.98225e-05
AT5G23460		uncharacterized protein	up	1.97846	5.59146e-22
AT5G23510		uncharacterized protein	up	2.84811	0.00139967
AT5G23590		DNAJ heat shock N-terminal domain-containing protein	up	2.04067	6.16033e-52
AT5G23790	GALACTINOL SYNTHASE 5 (GolS5)	galactinol synthase 5	up	5.7689	3.01846e-10
AT5G23830		MD-2-related lipid recognition domain-containing protein	up	2.49567	0.00528608
AT5G24130		uncharacterized protein	up	1.79911	2.0559e-85
AT5G24160	SQUALENE MONOXYGENASE 6 (SQE6)	Squalene monooxygenase 6	up	6.69453	7.87511e-08
AT5G24240	(AtPI4Kgamma3)	phosphatidylinositol 3- and 4-kinase / ubiquitin family protein	up	1.87615	0.000783808
AT5G24280	GAMMA-IRRADIATION AND MITOMYCIN C INDUCED 1 (GMI1)	gamma-irradiation and mitomycin c induced 1	up	2.88507	3.88205e-14
AT5G24318		O-Glycosyl hydrolases family 17 protein	up	2.70334	7.23836e-05
AT5G24380	YELLOW STRIPE LIKE 2 (YSL2)	metal-nicotianamine transporter YSL2	up	2.39617	1.23311e-08
AT5G24760		alcohol dehydrogenase-like 6	up	2.37452	8.38128e-05
AT5G24910	CYTOCHROME P450, FAMILY 714, SUBFAMILY A, POLYPEPTIDE 1 (CYP714A1)	cytochrome P450, family 714, subfamily A, polypeptide 1	up	3.8391	4.06731e-169
AT5G25120	CYTOCHROME P450, FAMILY 71, SUBFAMILY B, POLYPEPTIDE 11 (CYP71B11)	cytochrome P450 71B11	up	5.14544	8.82051e-06
AT5G25180	CYTOCHROME P450, FAMILY 71, SUBFAMILY B, POLYPEPTIDE 14 (CYP71B14)	cytochrome P450 71B14	up	6.6995	2.67472e-12
AT5G25290	F-BOX/DUF295 BRASSICEAE-SPECIFIC 35 (ATFDB35)	F-box protein	up	5.8899	6.57764e-06
AT5G25620	YUCCA6 (YUC6)	flavin-containing monooxygenase YUCCA6	up	2.34133	0.000945012
AT5G26000	THIOGLUCOSIDE GLUCOHYDROLASE 1 (TGG1)	myrosinase 1	up	5.54306	2.57088e-126
AT5G26260		TRAF-like family protein	up	5.43553	4.66083e-43
AT5G26610		D111/G-patch domain-containing protein	up	2.36581	1.77234e-14
AT5G26770		uncharacterized protein	up	2.3672	2.50245e-08
AT5G27100	GLUTAMATE RECEPTOR 2.1 (GLR2.1)	glutamate receptor 2.1	up	3.70323	1.29955e-06
AT5G27120		putative SAR DNA-binding protein	up	2.08755	0
AT5G27660		Trypsin family protein with PDZ domain	up	2.05347	4.55421e-18
AT5G27990		pre-rRNA-processing protein TSR2, conserved region-containing protein	up	2.04223	2.49735e-56
AT5G28300	GT-2LIKE PROTEIN (GT2L)	trihelix transcription factor GTL2	up	2.47353	3.20316e-189
AT5G28622.1		PREDICTED: uncharacterized protein LOC104759943 [Camelina sativa]	up	3.34903	1.51911e-12
AT5G28919		predicted protein [Arabidopsis lyrata subsp. lyrata]	up	2.25954	2.22717e-59
AT5G30500	GALACTINOL SYNTHASE 10 (GolS10)	galactinol synthase 10	up	5.70073	2.72233e-07
AT5G33300		chromosome-associated kinesin-like protein	up	1.8708	0.00930726
AT5G35190		proline-rich extensin-like family protein	up	107.914	7.43353e-45
AT5G35660		glycine-rich protein	up	6.56749	0
AT5G35753		uncharacterized protein	up	3.15122	3.19599e-06
AT5G35926		uncharacterized protein	up	2.89207	0.00701608
AT5G36160	TYR AMINOTRANSFERASE 2 (TAT2)	tyrosine aminotransferase	up	2.51441	4.03312e-16
AT5G36220	CYTOCHROME P450, FAMILY 81, SUBFAMILY D, POLYPEPTIDE 1 (CYP81D1)	cytochrome P450 81D1	up	8.22514	3.7706e-08
AT5G36900		uncharacterized protein	up	3.91588	0.000634145
AT5G37070		uncharacterized protein	up	2.17197	6.52537e-07
AT5G37670	(HSP15.7)	heat shock protein 15.7	up	2.51725	4.8448e-05
AT5G38420	RUBISCO SMALL SUBUNIT 2B (RBCS2B)	ribulose bisphosphate carboxylase small chain 2B	up	4.22099	3.0675e-57
AT5G38530	TRYPTOPHAN SYNTHASE BETA TYPE 2 (TSBtype2)	tryptophan synthase beta chain	up	1.865	3.91969e-86
AT5G38720	RIBOSOMAL RNA PROCESSING7 I (RRP7)	uncharacterized protein	up	2.27013	6.35093e-36
AT5G38940		germin-like protein subfamily 1 member 11	up	5.0577	3.03781e-05
AT5G40010	AAA-ATPASE 1 (AATP1)	AAA-ATPase 1	up	4.08838	0.000176167
AT5G40340	PWWP DOMAIN PROTEIN 3 (PDP3)	PWWP domain-containing protein	up	2.36158	7.93267e-100
AT5G40382		putative cytochrome c oxidase subunit 5C-4	up	3.81229	0.000380176
AT5G40420	OLEOSIN 2 (OLEO2)	oleosin 2	up	19.8667	0
AT5G40510		Sucrase/ferredoxin-like family protein	up	4.32063	0.000184015
AT5G40730	ARABINOGALACTAN PROTEIN 24 (AGP24)	arabinogalactan protein 24	up	3.1017	0.00125485
AT5G40760	GLUCOSE-6-PHOSPHATE DEHYDROGENASE 6 (G6PD6)	glucose-6-phosphate dehydrogenase 6	up	3.13181	6.18336e-60
AT5G40910		TIR-NBS-LRR class disease resistance protein	up	2.61526	0.000191817
AT5G40970		PREDICTED: uncharacterized protein LOC104724469, partial [Camelina sativa]	up	2.27076	1.18061e-15
AT5G41080	GLYCEROPHOSPHODIESTER PHOSPHODIESTERASE 2 (GDPD2)	glycerophosphoryl diester phosphodiesterase family protein	up	3.0752	6.49702e-09
AT5G41350		unnamed protein product [Arabidopsis thaliana]	up	2.01202	8.63965e-17
AT5G41590		uncharacterized protein	up	3.60532	0.000415489
AT5G41620		uncharacterized protein	up	1.83278	0.00672236
AT5G41790	COP1-INTERACTIVE PROTEIN 1 (CIP1)	COP1-interactive protein 1	up	2.10857	1.44837e-34
AT5G41830		RNI-like superfamily protein	up	2.03153	0.00281299
AT5G42060		DEK, chromatin associated protein	up	3.08287	1.24505e-41
AT5G42180	PEROXIDASE 64 (PER64)	peroxidase	up	3.27779	0.00200862
AT5G42290		transcription activator-related protein	up	7.69803	3.97494e-68
AT5G42300	UBIQUITIN-LIKE PROTEIN 5 (UBL5)	hypothetical protein PRUPE_ppa023849mg [Prunus persica]	up	2.00914	2.89202e-150
AT5G42440		protein kinase family protein	up	2.09336	0.00893206
AT5G42510		disease resistance-responsive family protein	up	4.67738	6.88316e-05
AT5G42825		uncharacterized protein	up	2.93769	1.09808e-49
AT5G42890	STEROL CARRIER PROTEIN 2 (SCP2)	sterol carrier protein 2	up	1.83375	0
AT5G43630	TANDEM ZINC KNUCKLE PROTEIN (TZP)	zinc knuckle (CCHC-type) family protein	up	3.69132	2.44461e-12
AT5G43680	MITOCHONDRIAL TATB-LIKE (MTTATB)	uncharacterized protein	up	1.79928	5.04222e-08
AT5G43770		proline-rich family protein	up	37.2868	1.10226e-107
AT5G43980	PLASMODESMATA-LOCATED PROTEIN 1 (PDLP1)	plasmodesmata-located protein 1	up	1.95223	0.00483615
AT5G44020		HAD superfamily, subfamily IIIB acid phosphatase	up	22.7835	3.2035e-28
AT5G44120	CRUCIFERINA (CRA1)	12S seed storage protein CRA1	up	12.0156	0
AT5G44260	TANDEM CCCH ZINC FINGER PROTEIN 5 (TZF5)	zinc finger CCCH domain-containing protein 61	up	3.90021	1.62174e-261
AT5G44270	(TPXL7)	TPX2 (targeting protein for Xklp2) family protein	up	2.77429	0.00900351
AT5G44280	RING 1A (RING1A)	putative E3 ubiquitin-protein ligase RING1a	up	2.37935	2.35433e-41
AT5G44310		Late embryogenesis abundant protein family protein	up	5.37113	0
AT5G44350		ethylene-responsive nuclear protein -like protein	up	4.21716	0.000151186
AT5G44360		FAD-binding and BBE domain-containing protein	up	11.4815	3.43161e-21
AT5G44380		FAD-binding and BBE domain-containing protein	up	2.98078	1.02528e-07
AT5G44565	(PROSCOOP1)	uncharacterized protein	up	2.81743	0.00973115
AT5G45310		uncharacterized protein	up	15.3418	3.29604e-64
AT5G45690		uncharacterized protein	up	22.7312	4.08405e-210
AT5G46050	NRT1/ PTR FAMILY 5.2 (NPF5.2)	peptide transporter 3	up	4.10505	2.65079e-09
AT5G46090	DUF679 DOMAIN MEMBRANE PROTEIN 6 (DMP6)	uncharacterized protein	up	2.48503	0.000978799
AT5G46230	(SVB3)	uncharacterized protein	up	4.61863	1.46409e-19
AT5G46250	LA RELATED PROTEIN 6A (LARP6A)	RNA-binding protein	up	1.88586	3.08108e-33
AT5G46710		PLATZ transcription factor family protein	up	5.13265	5.01879e-34
AT5G46730		glycine-rich protein	up	3.95684	1.30186e-10
AT5G46840		RNA recognition motif-containing protein	up	2.6007	1.65658e-193
AT5G46890		bifunctional inhibitor/lipid-transfer protein/seed storage 2S albumin superfamily protein	up	6.52176	1.54268e-06
AT5G46900		Bifunctional inhibitor/lipid-transfer protein/seed storage 2S albumin superfamily protein	up	7.85536	1.26753e-07
AT5G47090		uncharacterized protein	up	1.94953	1.75285e-25
AT5G47160		YDG/SRA domain-containing protein	up	2.10366	0.000702404
AT5G47220	ETHYLENE RESPONSIVE ELEMENT BINDING FACTOR 2 (ERF2)	ethylene-responsive transcription factor 2	up	2.44995	8.76269e-05
AT5G47510		Sec14p-like phosphatidylinositol transfer family protein	up	3.47313	0.000140265
AT5G47600		heat shock protein 14.7	up	3.78222	0.00092541
AT5G47810	PHOSPHOFRUCTOKINASE 2 (PFK2)	6-phosphofructokinase 2	up	3.17062	1.97717e-164
AT5G47990	CYTOCHROME P450, FAMILY 705, SUBFAMILY A, POLYPEPTIDE 5 (CYP705A5)	cytochrome P450 705A5	up	3.53398	0.00153085
AT5G48330	RCC1/UVR8/GEF-LIKE 2 (RUG2)	Regulator of chromosome condensationfamily protein	up	2.02152	2.21104e-11
AT5G48530		hypothetical protein EUTSA_v10004862mg [Eutrema salsugineum]	up	2.61729	0.0022656
AT5G48610		unnamed protein product [Arabidopsis thaliana]	up	1.8466	9.10457e-08
AT5G48670	AGAMOUS-LIKE 80 (AGL80)	agamous-like MADS-box protein AGL80	up	2.23376	0.000347573
AT5G48780	TIR-NBS20 (TN20)	TIR-NBS class disease resistance protein	up	4.00594	0.000494403
AT5G48950	DHNA-COA THIOESTERASE 2 (DHNAT2)	thioesterase family protein	up	2.48725	0.0080826
AT5G49080.1	EXTENSIN 11 (EXT11)	unnamed protein product [Arabidopsis thaliana]	up	184.629	5.42677e-60
AT5G49270	SHAVEN 2 (SHV2)	COBRA-like protein 9	up	3.82946	0.000455031
AT5G49560		putative methyltransferase family protein	up	2.47492	2.45107e-83
AT5G49640		uncharacterized protein	up	2.3193	4.13153e-100
AT5G49990		xanthine/uracil permease family protein	up	2.59234	2.74219e-118
AT5G50100	DXXCXXC MOTIF 1 (DCC1)	putative thiol-disulfide oxidoreductase DCC	up	2.30469	0.000570976
AT5G50170		C2 and GRAM domain-containing protein	up	2.33825	2.5246e-18
AT5G50240	PROTEIN-L-ISOASPARTATE METHYLTRANSFERASE 2 (PIMT2)	protein-l-isoaspartate methyltransferase 2	up	10.4565	1.8392e-25
AT5G50360	ABA-INDUCED TRANSCRIPTION REPRESSOR 5 (AITR5)	uncharacterized protein	up	2.31143	1.73876e-66
AT5G50700	HYDROXYSTEROID DEHYDROGENASE 1 (HSD1)	hydroxysteroid dehydrogenase 1	up	3.67814	0.000641193
AT5G50750	REVERSIBLY GLYCOSYLATED POLYPEPTIDE 4 (RGP4)	reversibly glycosylated polypeptide 4	up	2.76558	6.02128e-06
AT5G50760	SMALL AUXIN UPREGULATED RNA 55 (SAUR55)	SAUR-like auxin-responsive protein	up	2.60307	2.93196e-43
AT5G50770	HYDROXYSTEROID DEHYDROGENASE 6 (HSD6)	hydroxysteroid dehydrogenase 6	up	2.06828	0.00172801
AT5G51040	SUCCINATE DEHYDROGENASE ASSEMBLY FACTOR 2 (SDHAF2)	succinate dehydrogenase assembly factor 2	up	2.17574	1.06068e-40
AT5G51060	ROOT HAIR DEFECTIVE 2 (RHD2)	Respiratory burst oxidase homolog protein C	up	2.61784	0.00825671
AT5G51080		RNase H family protein	up	1.87116	2.86246e-05
AT5G51170	(ATUSB1)	uncharacterized protein	up	1.99233	7.1324e-10
AT5G51210	OLEOSIN3 (OLEO3)	oleosin3	up	3.49072	3.08561e-101
AT5G51330	SWITCH1 (SWI1)	protein DYAD	up	3.16711	0.000816436
AT5G51760	ABA-HYPERSENSITIVE GERMINATION 1 (AHG1)	probable protein phosphatase AHG1	up	3.07071	2.68517e-120
AT5G51795		DNA/RNA-binding protein Kin17, conserved region-containing protein	up	2.7214	0.000826455
AT5G51810	GIBBERELLIN 20 OXIDASE 2 (GA20OX2)	gibberellin 20 oxidase 2	up	1.92106	1.44698e-12
AT5G52070		Agenet domain-containing protein	up	2.26732	2.56396e-06
AT5G52300	LOW-TEMPERATURE-INDUCED 65 (LTI65)	protein LOW-TEMPERATURE-INDUCED 65	up	6.42457	0
AT5G52420	PSI-INTERACTING ROOT-CELL ENRICHED 3 (PRCE3)	uncharacterized protein	up	2.81717	8.21337e-219
AT5G52570	BETA-CAROTENE HYDROXYLASE 2 (BETA-OHASE 2)	beta-carotene hydroxylase 2	up	4.6959	1.04218e-07
AT5G52640	HEAT SHOCK PROTEIN 90.1 (HSP90.1)	heat shock protein 90.1	up	2.30789	6.68989e-42
AT5G52830	WRKY DNA-BINDING PROTEIN 27 (WRKY27)	WRKY DNA-binding protein 27	up	2.25975	5.04131e-06
AT5G52890		uncharacterized protein	up	1.88357	1.62373e-07
AT5G53110	ARABIDOPSIS T??XICOS EN LEVADURA 96 (ATL96)	Wall-associated receptor kinase and RING-finger domain-containing protein	up	2.75063	0.000396935
AT5G53220		uncharacterized protein	up	5.17664	2.65924e-09
AT5G53250	ARABINOGALACTAN PROTEIN 22 (AGP22)	arabinogalactan protein 22	up	6.06421	4.59277e-06
AT5G53260		Seed maturation protein	up	3.1702	0.00447241
AT5G53270		Seed maturation protein	up	16.5249	1.08233e-15
AT5G53740		uncharacterized protein	up	3.38805	1.96054e-21
AT5G53800		uncharacterized protein	up	1.89172	7.39459e-24
AT5G53895		uncharacterized protein	up	6.55826	8.13908e-27
AT5G53950	CUP-SHAPED COTYLEDON 2 (CUC2)	protein CUP-SHAPED COTYLEDON 2	up	3.27095	2.42338e-06
AT5G54000		oxidoreductase, 2OG-Fe(II) oxygenase family protein	up	16.4833	9.02135e-27
AT5G54070	HEAT SHOCK TRANSCRIPTION FACTOR A9 (HSFA9)	heat stress transcription factor A-9	up	20.0901	1.39615e-16
AT5G54170		lipid-binding START domain-containing protein	up	1.84666	1.25432e-31
AT5G54190	PROTOCHLOROPHYLLIDE OXIDOREDUCTASE A (PORA)	NADPH:protochlorophyllide oxidoreductase A	up	4.48541	6.3064e-05
AT5G54370		late embryogenesis abundant protein-like protein	up	3.38613	0.00125527
AT5G54740	SEED STORAGE ALBUMIN 5 (SESA5)	seed storage albumin 5	up	177.611	0
AT5G54810	TRYPTOPHAN SYNTHASE BETA-SUBUNIT 1 (TSB1)	tryptophan synthase beta chain	up	2.38145	7.00004e-283
AT5G55135		uncharacterized protein	up	29.4216	6.23928e-25
AT5G55240	ARABIDOPSIS THALIANA PEROXYGENASE 2 (ATPXG2)	peroxygenase 2	up	15.7345	8.85795e-234
AT5G55260	PROTEIN PHOSPHATASE X 2 (PPX2)	serine/threonine-protein phosphatase PP-X isozyme 2	up	2.5502	5.98442e-20
AT5G55410		bifunctional inhibitor/lipid-transfer protein/seed storage 2S albumin-like protein	up	2.37315	0
AT5G55460	(ATLTP4.5)	bifunctional inhibitor/lipid-transfer protein/seed storage 2S albumin superfamily protein	up	4.44738	0.000155158
AT5G55470	NA+/H+ (SODIUM HYDROGEN) EXCHANGER 3 (NHX3)	sodium/hydrogen exchanger 4	up	2.87281	9.24025e-35
AT5G55490	GAMETE EXPRESSED PROTEIN 1 (GEX1)	gamete expressed protein 1	up	5.43747	1.73723e-09
AT5G55640		uncharacterized protein	up	1.99427	2.4565e-08
AT5G55680		glycine-rich protein	up	3.41949	0.00118091
AT5G55750		hydroxyproline-rich glycoprotein family protein	up	20.4155	1.65247e-142
AT5G55850	(NOI)	protein NOI	up	1.96403	2.06054e-57
AT5G55920	OLIGOCELLULA 2 (OLI2)	ribosome biogenesis protein OLI2	up	1.80327	3.80989e-127
AT5G55970	DROUGHT-RESPONSIVE RING PROTEIN 1 (DDR1)	RING/U-box domain-containing protein	up	2.45757	2.13149e-14
AT5G56100		glycine-rich protein / oleosin	up	3.32145	1.13526e-71
AT5G56140	(KH29)	KH domain-containing protein	up	2.7802	1.01425e-36
AT5G56160		sec14p-like phosphatidylinositol transfer-like protein	up	6.42723	1.19544e-09
AT5G56370		FBD-associated F-box protein	up	1.92256	3.99405e-06
AT5G57050	ABA INSENSITIVE 2 (ABI2)	protein phosphatase 2C 77	up	2.29373	2.86542e-08
AT5G57120		uncharacterized protein	up	2.28017	1.91653e-203
AT5G57480		AAA-type ATPase family protein	up	4.29018	8.1099e-05
AT5G57530	XYLOGLUCAN ENDOTRANSGLUCOSYLASE/HYDROLASE 12 (XTH12)	probable xyloglucan endotransglucosylase/hydrolase protein 12	up	11.1164	4.55879e-10
AT5G57550	XYLOGLUCAN ENDOTRANSGLUCOSYLASE/HYDROLASE 25 (XTH25)	probable xyloglucan endotransglucosylase/hydrolase protein 25	up	12.1963	4.35257e-33
AT5G57625	(ATCAPE5)	CAP (Cysteine-rich secretory proteins, Antigen 5, and Pathogenesis-related 1 protein) superfamily protein	up	15.5514	5.237e-13
AT5G57740	XB3 ORTHOLOG 2 IN ARABIDOPSIS THALIANA (XBAT32)	E3 ubiquitin-protein ligase XBAT32	up	1.97942	0.00874305
AT5G57790	ABORTED GAMETOPHYTE 1 (AOG1)	uncharacterized protein	up	7.15385	1.74049e-78
AT5G58160	FORMIN HOMOLOGY 13 (FH13)	formin-like protein 13	up	2.31625	1.46051e-96
AT5G58350	WITH NO LYSINE (K) KINASE 4 (WNK4)	putative serine/threonine-protein kinase WNK4	up	8.25241	1.2343e-75
AT5G58540		protein kinase family protein	up	2.392	3.09626e-13
AT5G58610		putative PHD finger transcription factor	up	3.80569	0.000177236
AT5G58650	PLANT PEPTIDE CONTAINING SULFATED TYROSINE 1 (PSY1)	tyrosine-sulfated glycopeptide 1	up	3.22148	3.01443e-06
AT5G58660	GIBBERELLIN 2-OXIDASE 9 (GA2OX9)	oxidoreductase, 2OG-Fe(II) oxygenase family protein	up	2.61053	0.000747169
AT5G58760	DAMAGED DNA BINDING 2 (DDB2)	protein DAMAGED DNA-BINDING 2	up	2.30542	2.69202e-21
AT5G58800		subtilase family protein [Arabidopsis lyrata subsp. lyrata]	up	2.11715	0.000275461
AT5G59090	SUBTILASE 4.12 (SBT4.12)	subtilase 4.12	up	4.14799	0.000205899
AT5G59170		Proline-rich extensin-like family protein	up	5.81745	0
AT5G59340	WUSCHEL RELATED HOMEOBOX 2 (WOX2)	WUSCHEL-related homeobox 2	up	3.13573	2.13108e-17
AT5G59700	ANJEA (ANJ)	putative receptor-like protein kinase	up	2.37342	1.35817e-23
AT5G59760		uncharacterized protein	up	3.12728	0.00482251
AT5G60030		uncharacterized protein	up	1.8203	8.11782e-30
AT5G60100	PSEUDO-RESPONSE REGULATOR 3 (PRR3)	pseudo-response regulator 3	up	6.11599	8.23351e-19
AT5G60280	L-TYPE LECTIN RECEPTOR KINASE I.8 (LECRK-I.8)	concanavalin A-like lectin kinase-like protein	up	2.07497	0.00633823
AT5G60460		protein transport protein SEC61 subunit beta	up	2.2685	1.98365e-129
AT5G60660	PLASMA MEMBRANE INTRINSIC PROTEIN 2;4 (PIP2;4)	putative aquaporin PIP2-4	up	2.98335	0.00333383
AT5G60700		unnamed protein product [Arabidopsis thaliana]	up	3.14529	1.17669e-13
AT5G60760		phytic acid metabolising protein	up	4.52291	1.71277e-196
AT5G61310		putative cytochrome c oxidase subunit 5C-3	up	1.90087	2.06683e-19
AT5G61580	PHOSPHOFRUCTOKINASE 4 (PFK4)	6-phosphofructokinase 4	up	1.92071	4.61213e-13
AT5G61600	ETHYLENE RESPONSE FACTOR 104 (ERF104)	ethylene-responsive transcription factor ERF104	up	1.91946	1.05577e-05
AT5G61610		oleosin	up	3.97319	1.23579e-07
AT5G61820		uncharacterized protein	up	2.1161	8.30354e-44
AT5G61865		uncharacterized protein	up	2.84132	0.000156736
AT5G62480	GLUTATHIONE S-TRANSFERASE TAU 9 (GSTU9)	glutathione S-transferase tau 9	up	4.43833	2.51016e-05
AT5G62490	HVA22 HOMOLOGUE B (HVA22B)	HVA22-like protein b	up	7.48538	0
AT5G62550		uncharacterized protein	up	3.15271	0.0047614
AT5G62770		uncharacterized protein	up	2.54167	6.26156e-05
AT5G62800		E3 ubiquitin-protein ligase SINA-like 11	up	15.592	8.09463e-33
AT5G63030	GLUTAREDOXIN C1 (GRXC1)	glutaredoxin-C1	up	3.64001	0
AT5G63130		octicosapeptide/Phox/Bem1p domain-containing protein	up	2.14016	6.10177e-07
AT5G63530	FARNESYLATED PROTEIN 3 (FP3)	farnesylated protein 3	up	2.25915	3.01389e-145
AT5G63670	SPT4 HOMOLOG 2 (SPT42)	PREDICTED: transcription elongation factor SPT4 isoform X1 [Camelina sativa]	up	1.95224	1.08408e-31
AT5G63760	ARIADNE 15 (ARI15)	putative E3 ubiquitin-protein ligase ARI15	up	2.73664	1.3282e-38
AT5G63790		NAC domain-containing protein 102	up	1.82439	2.0238e-05
AT5G63905		uncharacterized protein	up	2.43034	0.00172839
AT5G64250		Aldolase-type TIM barrel family protein	up	2.43687	5.94381e-46
AT5G64260	EXORDIUM LIKE 2 (EXL2)	protein EXORDIUM like 2	up	2.10141	7.41543e-269
AT5G64840	ATP-BINDING CASSETTE F5 (ABCF5)	general control non-repressible 5	up	1.82966	1.25689e-37
AT5G65020	ANNEXIN 2 (ANNAT2)	annexin 2	up	2.21456	5.80937e-61
AT5G65030		uncharacterized protein	up	5.29192	1.324e-20
AT5G65050	AGAMOUS-LIKE 31 (AGL31)	agamous-like MADS-box protein AGL31	up	1.8516	4.8037e-10
AT5G65060	MADS AFFECTING FLOWERING 3 (MAF3)	protein MADS AFFECTING FLOWERING 3	up	1.9118	0.000698458
AT5G65070	MADS AFFECTING FLOWERING 4 (MAF4)	protein MADS AFFECTING FLOWERING 4	up	2.17425	7.16737e-06
AT5G65165	SUCCINATE DEHYDROGENASE 2-3 (SDH2-3)	succinate dehydrogenase [ubiquinone] iron-sulfur subunit 3	up	11.0956	0
AT5G65210	TGACG SEQUENCE-SPECIFIC BINDING PROTEIN 1 (TGA1)	transcription factor TGA1	up	2.71161	3.66415e-46
AT5G65380		MATE efflux family protein	up	1.82176	6.21856e-53
AT5G65390	ARABINOGALACTAN PROTEIN 7 (AGP7)	arabinogalactan protein 7	up	2.69585	1.54874e-120
AT5G65480	CLAVATA COMPLEX INTERACTOR 1 (CCI1)	uncharacterized protein	up	1.91323	1.88563e-95
AT5G65550		UDP-glycosyltransferase 91B1	up	14.5565	9.15835e-98
AT5G65660		hydroxyproline-rich glycoprotein family protein	up	1.8624	2.58617e-227
AT5G65750	(E1-OGDH2)	2-oxoglutarate dehydrogenase, E1 component	up	1.81633	1.94533e-156
AT5G65900	RNA DEAD-BOX HELICASE 27 (RH27)	DEAD-box ATP-dependent RNA helicase 27	up	2.02804	2.56317e-47
AT5G66040	SULFURTRANSFERASE PROTEIN 16 (STR16)	thiosulfate sulfurtransferase 16	up	2.09153	6.22219e-28
AT5G66110	HEAVY METAL ASSOCIATED ISOPRENYLATED PLANT PROTEIN 27 (HIPP27)	heavy metal associated isoprenylated plant protein 27	up	3.77027	1.85085e-13
AT5G66400	RESPONSIVE TO ABA 18 (RAB18)	dehydrin Rab18	up	33.6887	0
AT5G66430		S-adenosyl-L-methionine-dependent methyltransferase-like protein	up	53.3216	1.29237e-31
AT5G66460	ENDO-BETA-MANNASE 7 (MAN7)	mannan endo-1,4-beta-mannosidase 7	up	1.82171	2.09818e-286
AT5G66480		uncharacterized protein	up	3.11833	2.86472e-12
AT5G66540		uncharacterized protein	up	1.97141	1.64796e-79
AT5G66580		uncharacterized protein	up	2.73194	2.51059e-45
AT5G66590		CAP (Cysteine-rich secretory proteins, Antigen 5, and Pathogenesis-related 1 protein) superfamily protein	up	1.94223	1.47813e-10
AT5G66730	INDETERMINATE DOMAIN 1 (IDD1)	C2H2-like zinc finger protein	up	2.00473	8.97302e-55
AT5G66780		uncharacterized protein	up	3.96211	0
AT5G66820		uncharacterized protein	up	2.23632	1.77973e-32
AT5G67030	ABA DEFICIENT 1 (ABA1)	zeaxanthin epoxidase	up	2.95211	8.28616e-42
AT5G67160	ENHANCED PSEUDOMONAS SUSCEPTIBILTY 1 (EPS1)	BAHD acyltransferase family protein	up	2.44085	1.00442e-06
AT5G67190	DREB AND EAR MOTIF PROTEIN 2 (DEAR2)	ethylene-responsive transcription factor ERF010	up	2.18329	1.54574e-20
AT5G67370	CONSERVED IN THE GREEN LINEAGE AND DIATOMS 27 (CGLD27)	uncharacterized protein	up	2.54785	9.10069e-08
AT5G67400	ROOT HAIR SPECIFIC 19 (RHS19)	peroxidase 73	up	40.081	2.35387e-29
AT5G67480	BTB AND TAZ DOMAIN PROTEIN 4 (BT4)	BTB and TAZ domain protein 4	up	1.96209	1.84258e-32
AT5G67490	SUCCINATE DEHYDROGENASE ASSEMBLY FACTOR 4 (SDHAF4)	unnamed protein product [Arabidopsis thaliana]	up	2.37552	0.00799081
AT5G67640		uncharacterized protein	up	1.88018	2.14677e-06
