# Supplementary material for: The Histone H3K27 Demethylase REF6 Is a Positive Regulator of Light-Initiated Seed Germination in Arabidopsis
Source: Cells. 2023 Jan 12;12(2):295. doi: 10.3390/cells12020295 (PMC9856397; doi:10.3390/cells12020295)
Supplement: Supplementary file 1 [file cells-12-00295-s001.zip › Supplemental Dataset S2. Down-regulated genes in ref6 mutant.xlsx]

## Sheet: Sheet1
Gene ID	Gene name	Gene function description	Regulated	Fold change (ref6 vs Col-0)	FDR
AT1G01110	IQ-DOMAIN 18 (IQD18)	protein IQ-domain 18	down	0.439755	1.65434e-35
AT1G01120	3-KETOACYL-COA SYNTHASE 1 (KCS1)	3-ketoacyl-CoA synthase 1	down	0.183594	1.3945e-13
AT1G01200	RAB GTPASE HOMOLOG A3 (RABA3)	RAB GTPase homolog A3	down	0.305143	1.67542e-11
AT1G01225		NC domain-containing protein-like protein	down	0.224018	1.16205e-05
AT1G01320	REDUCED CHLOROPLAST COVERAGE (REC1)	tetratricopeptide repeat-containing protein	down	0.514876	1.49702e-278
AT1G01380	ENHANCER OF TRY AND CPC 1 (ETC1)	MYB-like transcription factor ETC1	down	0.218769	4.36389e-19
AT1G01580		ferric reduction oxidase 2	down	0.501394	7.43757e-08
AT1G01590	FERRIC REDUCTION OXIDASE 1 (FRO1)	ferric reduction oxidase 1	down	0.203916	5.15884e-05
AT1G01600	CYTOCHROME P450, FAMILY 86, SUBFAMILY A, POLYPEPTIDE 4 (CYP86A4)	cytochrome P450, family 86, subfamily A, polypeptide 4	down	0.308041	1.90642e-28
AT1G01610	GLYCEROL-3-PHOSPHATE SN-2-ACYLTRANSFERASE 4 (GPAT4)	bifunctional sn-glycerol-3-phosphate 2-O-acyltransferase/phosphatase	down	0.0386993	0
AT1G01620	PLASMA MEMBRANE INTRINSIC PROTEIN 1C (PIP1C)	aquaporin PIP1-3	down	0.314523	2.12482e-69
AT1G02000	UDP-D-GLUCURONATE 4-EPIMERASE 2 (GAE2)	UDP-D-glucuronate 4-epimerase 2	down	0.374534	9.30035e-15
AT1G02190	ECERIFERUM1-LIKE1 (CER1-L1)	protein CER1-like 1	down	0.248004	0.000289166
AT1G02205	ECERIFERUM 1 (CER1)	protein ECERIFERUM 1	down	0.0276501	1.81472e-205
AT1G02220	NAC DOMAIN CONTAINING PROTEIN 3 (NAC003)	NAC domain-containing protein 3	down	0.0466644	6.24155e-21
AT1G02230	NAC DOMAIN CONTAINING PROTEIN 4 (NAC004)	NAC domain-containing protein 4	down	0.233587	0.000263521
AT1G02390	GLYCEROL-3-PHOSPHATE SN-2-ACYLTRANSFERASE 2 (GPAT2)	glycerol-3-phosphate sn-2-acyltransferase 2	down	0.257068	4.36448e-18
AT1G02630		equilibrative nucleotide transporter 8	down	0.0778208	2.2673e-11
AT1G02640	BETA-XYLOSIDASE 2 (BXL2)	probable beta-D-xylosidase 2	down	0.273869	0
AT1G02800	CELLULASE 2 (CEL2)	endoglucanase 1	down	0.247738	0.000286248
AT1G02900	RAPID ALKALINIZATION FACTOR 1 (RALF1)	rapid alkalinization factor 1	down	0.291415	6.22393e-06
AT1G02970	WEE1 KINASE HOMOLOG (WEE1)	Wee1-like protein kinase	down	0.362672	0.00145087
AT1G03290		uncharacterized protein	down	0.477115	8.20781e-05
AT1G03370		C2 calcium/lipid-binding and GRAM domain containing protein	down	0.522793	1.48926e-05
AT1G03457	BRUNO-LIKE 2 (BRN2)	RNA recognition motif-containing protein	down	0.38505	9.2481e-05
AT1G03610		uncharacterized protein	down	0.532699	8.13653e-25
AT1G03630	PROTOCHLOROPHYLLIDE OXIDOREDUCTASE C (POR C)	protochlorophyllide reductase C	down	0.492695	9.44466e-20
AT1G03850	GLUTAREDOXIN 13 (GRXS13)	glutaredoxin ATGRXS13	down	0.513949	1.00912e-14
AT1G04160	MYOSIN XI B (XIB)	myosin XI B	down	0.387892	2.73618e-06
AT1G04220	3-KETOACYL-COA SYNTHASE 2 (KCS2)	3-ketoacyl-CoA synthase 2	down	0.11464	3.6859e-43
AT1G04360	ARABIDOPSIS TOXICOS EN LEVADURA 1 (ATL1)	RING-finger domain-containing protein	down	0.492179	0.0029045
AT1G04610	YUCCA 3 (YUC3)	flavin-containing monooxygenase YUCCA3	down	0.321583	9.20212e-06
AT1G04680		putative pectate lyase 1	down	0.343539	1.14865e-22
AT1G04820	TUBULIN ALPHA-4 CHAIN (TUA4)	tubulin alpha-4 chain	down	0.439582	0
AT1G04880	ARID-HMG DNA-BINDING PROTEIN 15 (HMGBD15)	high mobility group B protein 15	down	0.453104	0.00230384
AT1G04980	PDI-LIKE 2-2 (PDIL2-2)	protein disulfide-isomerase like 2-2	down	0.415735	1.68729e-53
AT1G05000	PLANT AND FUNGI ATYPICAL DUAL-SPECI&#64257;CITY PHOSPHATASE 1 (PFA-DSP1)	atypical dual-speci###city phosphatase 1	down	0.506522	2.80868e-06
AT1G05170	(CAGE1)	putative beta-1,3-galactosyltransferase 2	down	0.52971	1.28353e-13
AT1G05210		putative transmembrane protein 97	down	0.471578	0.000179198
AT1G05230	HOMEODOMAIN GLABROUS 2 (HDG2)	homeobox-leucine zipper protein HDG2	down	0.381482	3.44803e-33
AT1G05330		uncharacterized protein	down	0.462309	5.99478e-08
AT1G05570	CALLOSE SYNTHASE 1 (CALS1)	callose synthase 1	down	0.316068	1.93151e-216
AT1G05575	HYPOXIA RESPONSE UNKNOWN PROTEIN 17 (HUP17)	uncharacterized protein	down	0.231116	0.000226823
AT1G05805	ABA-RESPONSIVE KINASE SUBSTRATE 2 (AKS2)	transcription factor bHLH128	down	0.523196	0.000740087
AT1G05810		RAB GTPase homolog A5E	down	0.455695	3.04232e-11
AT1G06040	SALT TOLERANCE (STO)	salt tolerance protein	down	0.522901	2.02208e-23
AT1G06080	DELTA 9 DESATURASE 1 (ADS1)	delta-9 acyl-lipid desaturase 1	down	0.116833	1.58682e-305
AT1G06100	(ADS1.3)	delta-9 desaturase-like 2 protein	down	0.149209	4.50403e-07
AT1G06350	DELTA 9 DESATURASE 4 (ADS4)	delta-9 desaturase-like 4 protein	down	0.152526	4.85016e-98
AT1G06360	(ADS4.2)	delta-9 desaturase-like 5 protein	down	0.0504851	0
AT1G06475		uncharacterized protein	down	0.38434	0.000935672
AT1G06560	(NOP2C)	putative methyltransferase	down	0.556889	5.63202e-15
AT1G06680	PHOTOSYSTEM II SUBUNIT P-1 (PSBP-1)	photosystem II subunit P-1	down	0.47423	3.12695e-48
AT1G07160		putative protein phosphatase 2C 2	down	0.120218	1.68891e-08
AT1G07370	PROLIFERATING CELLULAR NUCLEAR ANTIGEN 1 (PCNA1)	proliferating cellular nuclear antigen 1	down	0.491067	3.40691e-35
AT1G07440		NAD(P)-binding Rossmann-fold superfamily protein	down	0.370274	4.75512e-09
AT1G07620		GTPase OBGM	down	0.0622121	4.66936e-39
AT1G07720		3-ketoacyl-CoA synthase 3	down	0.384508	0.00649623
AT1G08160		uncharacterized protein	down	0.339335	0.000359077
AT1G08260	TILTED 1 (TIL1)	DNA polymerase epsilon catalytic subunit A	down	0.480774	2.1798e-09
AT1G08470	STRICTOSIDINE SYNTHASE-LIKE 3 (SSL3)	strictosidine synthase-like 3	down	0.554407	2.27204e-07
AT1G08500	EARLY NODULIN-LIKE PROTEIN 18 (ENODL18)	early nodulin-like protein 18	down	0.520869	6.42466e-28
AT1G08920	ERD (EARLY RESPONSE TO DEHYDRATION) SIX-LIKE 1 (ESL1)	sugar transporter ERD6-like 3	down	0.10947	1.3954e-40
AT1G08930	EARLY RESPONSE TO DEHYDRATION 6 (ERD6)	sugar transporter ERD6	down	0.431555	1.81331e-53
AT1G09090	RESPIRATORY BURST OXIDASE HOMOLOG B (RBOHB)	Respiratory burst oxidase-B	down	0.4661	7.37826e-06
AT1G09160		putative protein phosphatase 2C	down	0.556569	3.82244e-11
AT1G09180	SECRETION-ASSOCIATED RAS SUPER FAMILY 1 (SARA1A)	secretion-associated RAS 1 protein	down	0.223749	3.60952e-05
AT1G09240	NICOTIANAMINE SYNTHASE 3 (NAS3)	nicotianamine synthase 3	down	0.182081	1.91826e-06
AT1G09310	(SVB2)	uncharacterized protein	down	0.417214	2.51511e-10
AT1G09440		protein kinase family protein	down	0.238483	0.000289863
AT1G09780	2,3-BIPHOSPHOGLYCERATE-INDEPENDENT PHOSPHOGLYCERATE MUTASE 1 (iPGAM1)	2,3-bisphosphoglycerate-independent phosphoglycerate mutase 1	down	0.500506	2.02645e-98
AT1G09850	XYLEM BARK CYSTEINE PEPTIDASE 3 (XBCP3)	papain-like cysteine peptidase	down	0.380125	0.000808478
AT1G10060		branched-chain-amino-acid aminotransferase 1	down	0.173378	5.96992e-12
AT1G10150		Carbohydrate-binding protein	down	0.263343	3.51715e-33
AT1G10370	EARLY-RESPONSIVE TO DEHYDRATION 9 (ERD9)	glutathione S-transferase U17	down	0.286488	9.40807e-05
AT1G10400		UDP-glycosyltransferase 90A2	down	0.403681	0.00823985
AT1G10540	NUCLEOBASE-ASCORBATE TRANSPORTER 8 (NAT8)	nucleobase-ascorbate transporter 8	down	0.378628	0.00471955
AT1G10640		pectin lyase-like protein	down	0.241329	0.000124692
AT1G10740	(LDAH1)	alpha/beta-Hydrolases superfamily protein	down	0.426673	9.94673e-48
AT1G10760	STARCH EXCESS 1 (SEX1)	alpha-glucan water dikinase 1	down	0.552219	2.18083e-56
AT1G10780		F-box/RNI-like protein	down	0.478503	1.72947e-06
AT1G10850		leucine-rich repeat protein kinase-like protein	down	0.527504	1.5074e-26
AT1G10960	FERREDOXIN 1 (FD1)	ferredoxin 1	down	0.410103	3.69667e-170
AT1G11000	MILDEW RESISTANCE LOCUS O 4 (MLO4)	MLO-like protein 4	down	0.348333	6.53561e-15
AT1G11330	RESISTANT TO DFPM INHIBITION OF ABA SIGNALING 2 (RDA2)	G-type lectin S-receptor-like serine/threonine-protein kinase	down	0.332569	4.52188e-06
AT1G11545	XYLOGLUCAN ENDOTRANSGLUCOSYLASE/HYDROLASE 8 (XTH8)	probable xyloglucan endotransglucosylase/hydrolase protein 8	down	0.464414	9.95264e-05
AT1G11580	PECTIN METHYLESTERASE 18 (PME18)	methylesterase PCR A	down	0.150949	0
AT1G12090	EXTENSIN-LIKE PROTEIN (ELP)	extensin-like protein	down	0.419089	1.88801e-76
AT1G12200	FLAVIN MONOOXYGENASE (FMO)	putative flavin monooxygenase	down	0.391142	1.74284e-13
AT1G12320		uncharacterized protein	down	0.378886	0.0019785
AT1G12450		SNARE associated Golgi family protein	down	0.535565	0.0052955
AT1G12500		Nucleotide-sugar transporter family protein	down	0.364832	1.19151e-24
AT1G12805		nucleotide binding protein	down	0.43671	4.27753e-123
AT1G12880	NUDIX HYDROLASE HOMOLOG 12 (NUDT12)	nudix hydrolase 12	down	0.284912	0.000258706
AT1G12890		ethylene-responsive transcription factor ERF088	down	0.537226	0.000125235
AT1G12900		glyceraldehyde 3-phosphate dehydrogenase GAPA2	down	0.331496	5.20358e-09
AT1G13080	CYTOCHROME P450, FAMILY 71, SUBFAMILY B, POLYPEPTIDE 2 (CYP71B2)	cytochrome P450 71B2	down	0.381193	2.14898e-114
AT1G13230		leucine-rich repeat protein pii-2	down	0.476789	0.00046774
AT1G13250	GALACTURONOSYLTRANSFERASE-LIKE 3 (GATL3)	putative galacturonosyltransferase-like 3	down	0.317349	0.00307845
AT1G13530	SOLUBLE N-ETHYLMALEIMIDE-SENSITIVE FACTOR (NSF) ADAPTOR PROTEIN 30 (SNAP30)	uncharacterized protein	down	0.356221	0.00600847
AT1G14290	SPHINGOID BASE HYDROXYLASE 2 (SBH2)	sphingoid base hydroxylase 2	down	0.403552	7.40439e-07
AT1G14345		NAD(P)-linked oxidoreductase-like protein	down	0.435276	1.8198e-05
AT1G14360	UDP-GALACTOSE TRANSPORTER 3 (UTR3)	UDP-galactose transporter 3	down	0.350705	3.18681e-61
AT1G14460		AAA-type ATPase family protein	down	0.197661	2.99332e-15
AT1G14520		inositol oxygenase 1	down	0.0211608	6.89545e-127
AT1G14540	PEROXIDASE 4 (PER4)	peroxidase 4	down	0.163036	9.80587e-08
AT1G14680		uncharacterized protein	down	0.329855	0.000544487
AT1G14687	HOMEOBOX PROTEIN 32 (HB32)	homeobox protein 32	down	0.468771	0.0052731
AT1G14750		cyclin-SDS	down	0.259044	2.28674e-31
AT1G14860	NUDIX HYDROLASE HOMOLOG 18 (NUDT18)	nudix hydrolase 18	down	0.273774	1.38068e-32
AT1G14870	PLANT CADMIUM RESISTANCE 2 (PCR2)	cadmium resistance protein 2	down	0.369091	0.000652199
AT1G15080	LIPID PHOSPHATE PHOSPHATASE 2 (LPP2)	lipid phosphate phosphatase 2	down	0.482548	0.000269439
AT1G15210	ATP-BINDING CASSETTE G35 (ABCG35)	ABC transporter G family member 35	down	0.0982258	0
AT1G15290	REDUCED CHLOROPLAST COVERAGE 3 (REC3)	tetratricopeptide repeat-containing protein	down	0.555529	5.1264e-72
AT1G15570	CYCLIN A2;3 (CYCA2;3)	cyclin-A2-3	down	0.301448	6.06179e-09
AT1G15970		putative DNA-3-methyladenine glycosylase I	down	0.421729	0.00014305
AT1G15980	PHOTOSYNTHETIC NDH SUBCOMPLEX B 1 (PnsB1)	NAD(P)H dehydrogenase subunit 48	down	0.238835	2.67823e-05
AT1G16130	WALL ASSOCIATED KINASE-LIKE 2 (WAKL2)	wall-associated receptor kinase-like 2	down	0.239581	0.000335463
AT1G16360		ligand-effect modulator 3 family protein / CDC50 family protein	down	0.120294	3.22272e-14
AT1G16390	ORGANIC CATION/CARNITINE TRANSPORTER 3 (OCT3)	organic cation/carnitine transporter 3	down	0.161715	3.2083e-11
AT1G16880	ACT DOMAIN REPEATS 11 (ACR11)	ACT domain-containing protein	down	0.531316	0.000806037
AT1G17020	SENESCENCE-RELATED GENE 1 (SRG1)	Fe(II)/ascorbate oxidase family protein SRG1	down	0.297512	0
AT1G17340	SUPPRESSOR OF ACTIN 5 (SAC5)	protein SUPPRESSOR OF ACTIN 5	down	0.535296	6.19704e-05
AT1G17920	HOMEODOMAIN GLABROUS 12 (HDG12)	homeobox-leucine zipper protein HDG12	down	0.478781	4.28806e-08
AT1G18250	(ATLP-1)	Thaumatin-like protein	down	0.299665	3.62599e-77
AT1G18390	LEAF RUST 10 DISEASE-RESISTANCE LOCUS RECEPTOR- LIKE PROTEIN KINASE-LIKE 1.2 (LRK10L1.2)	probable serine/threonine-protein kinase	down	0.478229	0.00657779
AT1G18570	MYB DOMAIN PROTEIN 51 (MYB51)	myb domain protein 51	down	0.180318	1.38879e-05
AT1G18650	PLASMODESMATA CALLOSE-BINDING PROTEIN 3 (PDCB3)	plasmodesmata callose-binding protein 3	down	0.543598	1.14609e-15
AT1G18740	BYPASS1-LIKE (B1L)	uncharacterized protein	down	0.541147	0.000132358
AT1G19200		uncharacterized protein	down	0.323677	0.00408827
AT1G19300	PARVUS (PARVUS)	putative galacturonosyltransferase-like 1	down	0.41266	1.28912e-10
AT1G19320		pathogenesis-related thaumatin-like protein	down	0.33999	0.00781561
AT1G19450		sugar transporter ERD6-like 4	down	0.517714	2.68337e-15
AT1G19670	CHLOROPHYLLASE 1 (CLH1)	chlorophyllase 1	down	0.309514	0.00142062
AT1G19700	BEL1-LIKE HOMEODOMAIN 10 (BEL10)	BEL1-like homeodomain 10	down	0.530024	2.47363e-09
AT1G19720		pentatricopeptide repeat-containing protein	down	0.400645	2.66249e-22
AT1G19830	SMALL AUXIN UPREGULATED RNA 54 (SAUR54)	SAUR-like auxin-responsive protein	down	0.231666	3.77044e-09
AT1G20340	DNA-DAMAGE-REPAIR/TOLERATION PROTEIN 112 (DRT112)	DNA-damage resistance protein DRT112	down	0.387159	1.19292e-33
AT1G20440	COLD-REGULATED 47 (COR47)	cor47 [Arabidopsis thaliana]	down	0.406212	4.64512e-202
AT1G20823	(ATATL80)	RING-H2 finger protein ATL80	down	0.445184	1.6078e-06
AT1G21070	UDP-RHA/UDP-GAL TRANSPORTER 2 (URGT2)	nucleotide-sugar transporter-like protein	down	0.463301	9.37251e-06
AT1G21120		O-methyltransferase family protein	down	0.299729	0.00278081
AT1G21260.1		uncharacterized protein	down	0.33308	5.17837e-16
AT1G21910	DEHYDRATION RESPONSE ELEMENT-BINDING PROTEIN 26 (DREB26)	ethylene-responsive transcription factor ERF012	down	0.49288	0.00338953
AT1G22140		uncharacterized protein	down	0.537366	5.46675e-14
AT1G22160		uncharacterized protein	down	0.0882141	5.98506e-12
AT1G22330		RNA recognition motif-containing protein	down	0.138799	4.38728e-10
AT1G22400	(UGT85A1)	UDP-glycosyltransferase 85A1	down	0.532432	5.86692e-38
AT1G22410		Class-II DAHP synthetase family protein	down	0.516211	4.31242e-59
AT1G22430		GroES-like zinc-binding dehydrogenase family protein	down	0.311698	4.85665e-12
AT1G22570		putative peptide/nitrate transporter	down	0.250361	5.93304e-32
AT1G22590	AGAMOUS-LIKE 87 (AGL87)	protein AGAMOUS-like 87	down	0.550248	0.00130569
AT1G22650	ALKALINE/NEUTRAL INVERTASE D (A/N-InvD)	putative neutral invertase	down	0.328506	0.00441363
AT1G22980		uncharacterized protein	down	0.321237	0.000362531
AT1G23060	MICROTUBULE DESTABILIZING PROTEIN 40 (MDP40)	protein MICROTUBULE DESTABILIZING PROTEIN 40	down	0.0537781	6.58129e-26
AT1G23080	PIN-FORMED 7 (PIN7)	auxin efflux carrier component 7	down	0.0990065	1.96428e-247
AT1G23090	(SULTR3;3)	sulfate transporter 3.3	down	0.522998	5.5046e-14
AT1G23170		uncharacterized protein	down	0.522929	2.16239e-05
AT1G23360	(MENG)	2-phytyl-1,4-beta-naphthoquinone methyltransferase	down	0.47485	0.00673687
AT1G24170	(LGT9)	putative galacturonosyltransferase-like 8	down	0.361344	4.41013e-12
AT1G24580		F21J9.24 [Arabidopsis thaliana]	down	0.384331	4.41184e-51
AT1G24625	ZINC FINGER PROTEIN 7 (ZFP7)	zinc finger protein 7	down	0.127251	3.15618e-24
AT1G25425	CLAVATA3/ESR-RELATED 43 (CLE43)	protein CLAVATA3/ESR-related 43	down	0.469747	0.00266383
AT1G25450	3-KETOACYL-COA SYNTHASE 5 (KCS5)	3-ketoacyl-CoA synthase 5	down	0.192477	1.38631e-43
AT1G25500		plasma-membrane choline transporter-like protein	down	0.487806	0.00174463
AT1G25520	PHOTOSYNTHESIS-AFFECTED MUTANT 71 LIKE 4 (PML4)	putative transmembrane protein	down	0.513636	5.45784e-28
AT1G25530		transmembrane amino acid transporter family protein	down	0.271194	3.48611e-21
AT1G25560	TEMPRANILLO 1 (TEM1)	AP2/ERF and B3 domain-containing transcription repressor TEM1	down	0.12764	1.17469e-12
AT1G26330		DNA binding protein	down	0.417125	1.02958e-05
AT1G26540		agenet domain-containing protein	down	0.23163	6.37634e-05
AT1G26560	BETA GLUCOSIDASE 40 (BGLU40)	beta glucosidase 40	down	0.280939	2.4926e-15
AT1G26570	UDP-GLUCOSE DEHYDROGENASE 1 (UGD1)	UDP-glucose dehydrogenase 1	down	0.178487	5.97227e-86
AT1G26600		protein CLAVATA3/ESR-related 9	down	0.42282	0.0071667
AT1G26620		uncharacterized protein	down	0.543432	3.94499e-15
AT1G26680		transcriptional factor B3 family protein	down	0.301812	0.00102954
AT1G26761		Arabinanase/levansucrase/invertase	down	0.0551407	4.75777e-15
AT1G26770	EXPANSIN A10 (EXPA10)	expansin A10	down	0.216055	0
AT1G26800	MISFOLDED PROTEIN SENSING RING E3 LIGASE 1 (MPSR1)	RING/U-box domain-containing protein	down	0.14779	2.03003e-53
AT1G26840	ORIGIN RECOGNITION COMPLEX PROTEIN 6 (ORC6)	origin recognition complex subunit 6	down	0.5407	0.00242194
AT1G27100		Actin cross-linking protein	down	0.514965	4.11787e-13
AT1G27130	GLUTATHIONE S-TRANSFERASE TAU 13 (GSTU13)	glutathione S-transferase tau 13	down	0.17153	1.53069e-140
AT1G27140	GLUTATHIONE S-TRANSFERASE TAU 14 (GSTU14)	glutathione S-transferase tau 14	down	0.493603	0.00311737
AT1G27210		armadillo/beta-catenin-like repeat-containing protein	down	0.402989	3.17076e-32
AT1G27285.1		F17L21.7 [Arabidopsis thaliana]	down	0.423718	0.00351923
AT1G27480		Lecithin-cholesterol acyltransferase-like 1	down	0.300096	0.00223003
AT1G27565		unknown [Arabidopsis thaliana]	down	0.273389	0.000107501
AT1G27700		Syntaxin/t-SNARE family protein	down	0.310778	2.00782e-07
AT1G27730	SALT TOLERANCE ZINC FINGER (STZ)	T22C5.18 [Arabidopsis thaliana]	down	0.286671	2.90693e-07
AT1G27930	(AGM1)	uncharacterized protein	down	0.197821	5.06586e-83
AT1G27950	GLYCOSYLPHOSPHATIDYLINOSITOL-ANCHORED LIPID PROTEIN TRANSFER 1 (LTPG1)	glycosylphosphatidylinositol-anchored lipid protein transfer 1	down	0.551582	0
AT1G28010	ATP-BINDING CASSETTE B14 (ABCB14)	ABC transporter B family member 14	down	0.0120512	4.00577e-40
AT1G28110	SERINE CARBOXYPEPTIDASE-LIKE 45 (SCPL45)	serine carboxypeptidase-like 45	down	0.493778	4.9945e-11
AT1G28130	GRETCHEN HAGEN 3.17 (GH3.17)	indole-3-acetic acid-amido synthetase GH3.17	down	0.232475	9.43083e-18
AT1G28190		uncharacterized protein	down	0.343462	0.00691593
AT1G28290	ARABINOGALACTAN PROTEIN 31 (AGP31)	arabinogalactan protein 31	down	0.435495	0
AT1G28600	GUARD-CELL-ENRICHED GDSL LIPASE 2 (GGL2)	GDSL esterase/lipase	down	0.524544	3.61323e-07
AT1G29080		Papain family cysteine protease	down	0.193381	3.38459e-290
AT1G29090		Cysteine proteinases superfamily protein	down	0.353811	1.12518e-12
AT1G29120	UP9 (UP9)	AT1G29120 [Arabidopsis thaliana]	down	0.531592	1.56691e-51
AT1G29240		uncharacterized protein	down	0.464892	4.2446e-36
AT1G29310	(Sec. 61-alpha1)	SecY protein transport family protein	down	0.397701	1.05062e-108
AT1G30080		glycosyl hydrolases family protein	down	0.342535	0.00519882
AT1G30120	PYRUVATE DEHYDROGENASE E1 BETA (PDH-E1 BETA)	pyruvate dehydrogenase E1 beta	down	0.361042	8.20471e-70
AT1G30820	CTP SYNTHASE 1 (CTPS1)	CTP synthase-like protein	down	0.529441	2.02327e-56
AT1G31320	LOB DOMAIN-CONTAINING PROTEIN 4 (LBD4)	LOB domain-containing protein 4	down	0.307602	1.3287e-22
AT1G32540	LSD ONE LIKE 1 (LOL1)	protein LOL1	down	0.151977	1.38425e-06
AT1G33590		hypothetical protein [Arabidopsis thaliana]	down	0.194689	1.22397e-110
AT1G33600		leucine-rich repeat-containing protein	down	0.202469	2.2964e-08
AT1G33610		leucine-rich repeat (LRR) family protein	down	0.218074	3.97285e-08
AT1G33800	GLUCURONOXYLAN METHYLTRANSFERASE 1 (GXMT1)	glucuronoxylan 4-O-methyltransferase	down	0.330066	1.98743e-10
AT1G34065	S-ADENOSYLMETHIONINE CARRIER 2 (SAMC2)	S-adenosylmethionine carrier 2	down	0.387573	1.67992e-07
AT1G34210	SOMATIC EMBRYOGENESIS RECEPTOR-LIKE KINASE 2 (SERK2)	somatic embryogenesis receptor kinase 2	down	0.474866	2.92925e-09
AT1G35140	PHOSPHATE-INDUCED 1 (PHI-1)	protein EXORDIUM LIKE 1	down	0.0711958	5.05981e-32
AT1G35530	FANCONI ANEMIA COMPLEMENTATION GROUP M (FANCM)	helicase FANCM	down	0.430326	0.0050326
AT1G35580	CYTOSOLIC INVERTASE 1 (CINV1)	alkaline/neutral invertase CINV1	down	0.4535	3.14886e-54
AT1G35780		uncharacterized protein	down	0.487523	0.000118209
AT1G37130	NITRATE REDUCTASE 2 (NIA2)	nitrate reductase [NADH] 2	down	0.33099	1.79548e-112
AT1G41830	SKU5-SIMILAR 6 (SKS6)	SKU5 similar 6	down	0.484732	4.27021e-151
AT1G43780	SERINE CARBOXYPEPTIDASE-LIKE 44 (scpl44)	serine carboxypeptidase-like 44	down	0.0691694	0
AT1G43800	FLORAL TRANSITION AT THE MERISTEM1 (FTM1)	acyl-[acyl-carrier-protein] desaturase 6	down	0.0794908	0
AT1G44000	STAY-GREEN LIKE (SGRL)	uncharacterized protein	down	0.445439	5.00005e-09
AT1G44790		ChaC-like family protein	down	0.503531	1.21533e-05
AT1G44830	ERF TRANSCRIPTION FACTOR 14 (ERF014)	ethylene-responsive transcription factor ERF014	down	0.195153	7.34018e-10
AT1G45180	(CTL05)	RING/U-box domain-containing protein	down	0.547627	5.80468e-08
AT1G45207		remorin-like protein	down	0.367311	0.000178693
AT1G47128	RESPONSIVE TO DEHYDRATION 21A (RD21A)	cysteine proteinase RD21a	down	0.218887	0
AT1G47290	3BETA-HYDROXYSTEROID-DEHYDROGENASE/DECARBOXYLASE ISOFORM 1 (3BETAHSD/D1)	3beta-hydroxysteroid-dehydrogenase/decarboxylase isoform 1	down	0.505623	7.81392e-10
AT1G47840	HEXOKINASE 3 (HXK3)	hexokinase 3	down	0.22464	3.4584e-31
AT1G48480	RECEPTOR-LIKE KINASE 1 (RKL1)	receptor-like kinase 1	down	0.409692	3.57466e-09
AT1G49360		F-box protein	down	0.454761	2.6281e-06
AT1G49430	LONG-CHAIN ACYL-COA SYNTHETASE 2 (LACS2)	long-chain acyl-CoA synthetase 2	down	0.199848	1.43702e-182
AT1G49470		uncharacterized protein	down	0.344157	0.000322748
AT1G49920		MuDR family transposase	down	0.45442	0.00530259
AT1G50575		putative lysine decarboxylase	down	0.477639	1.42395e-08
AT1G50890		microtubule-associated protein SPIRAL2-like	down	0.450959	0.00369686
AT1G51950	INDOLE-3-ACETIC ACID INDUCIBLE 18 (IAA18)	auxin-responsive protein IAA18	down	0.444819	1.59693e-06
AT1G52000		mannose-binding lectin superfamily protein	down	0.0901182	1.31445e-15
AT1G52220	CURVATURE THYLAKOID 1C (CURT1C)	protein CURVATURE THYLAKOID 1C	down	0.308468	6.31493e-20
AT1G52290	PROLINE-RICH EXTENSIN-LIKE RECEPTOR KINASE 15 (PERK15)	proline-rich receptor-like protein kinase PERK15	down	0.136527	3.50067e-07
AT1G52340	ABA DEFICIENT 2 (ABA2)	Xanthoxin dehydrogenase	down	0.518631	0.000160106
AT1G52880	NO APICAL MERISTEM (NAM)	NAC domain-containing protein 18	down	0.244757	0.000361877
AT1G53170	ETHYLENE RESPONSE FACTOR 8 (ERF8)	ethylene-responsive transcription factor 8	down	0.45194	0.000265723
AT1G53300	TETRATRICOPEPTIDE-REPEAT THIOREDOXIN-LIKE 1 (TTL1)	TPR repeat-containing thioredoxin TTL1	down	0.401596	2.25107e-17
AT1G53430	NEMATODE-INDUCED LRR-RLK 2 (NILR2)	Leucine-rich repeat transmembrane protein kinase	down	0.142666	1.84584e-16
AT1G53470	MECHANOSENSITIVE CHANNEL OF SMALL CONDUCTANCE-LIKE 4 (MSL4)	mechanosensitive channel of small conductance-like 4	down	0.263632	4.08864e-07
AT1G53480	MTO 1 RESPONDING DOWN 1 (MRD1)	mto 1 responding down 1 protein	down	0.0832246	1.56139e-12
AT1G53840	PECTIN METHYLESTERASE 1 (PME1)	pectin methylesterase 1	down	0.464879	7.98153e-41
AT1G53920	GDSL-MOTIF LIPASE 5 (GLIP5)	GDSL esterase/lipase 5	down	0.310863	0.00217139
AT1G54385	(SINE1)	ARM repeat superfamily protein	down	0.485712	8.06045e-34
AT1G55200		protein kinase protein with adenine nucleotide alpha hydrolases-like domain	down	0.209668	2.54004e-47
AT1G55370	NDH-DEPENDENT CYCLIC ELECTRON FLOW 5 (NDF5)	NDH-dependent cyclic electron flow 5	down	0.388785	5.50786e-05
AT1G55760	STRESS-INDUCED BTB PROTEIN1 (SIBP1)	BTB/POZ domain-containing protein	down	0.322145	2.7415e-15
AT1G56230		uncharacterized protein	down	0.254508	2.85151e-27
AT1G56430	NICOTIANAMINE SYNTHASE 4 (NAS4)	nicotianamine synthase 4	down	0.214	1.36378e-06
AT1G56580	SMALLER WITH VARIABLE BRANCHES (SVB)	protein SMALLER WITH VARIABLE BRANCHES	down	0.318639	0
AT1G56680		Chitinase family protein	down	0.337562	0.00176961
AT1G56700		peptidase C15, pyroglutamyl peptidase I-like protein	down	0.506721	1.76353e-39
AT1G57990	PURINE PERMEASE 18 (PUP18)	purine permease 18	down	0.146167	3.96055e-23
AT1G58070	WALLIN (WAL)	uncharacterized protein	down	0.273453	8.42901e-06
AT1G58290	(HEMA1)	glutamyl-tRNA reductase 1	down	0.28852	4.4835e-26
AT1G58370		xylanase 1	down	0.188184	3.97028e-09
AT1G60010		uncharacterized protein	down	0.349244	0.00186246
AT1G60030	NUCLEOBASE-ASCORBATE TRANSPORTER 7 (NAT7)	nucleobase-ascorbate transporter 7	down	0.133507	9.46519e-08
AT1G60060		serine/threonine-protein kinase WNK (With No lysine)-related protein	down	0.355524	2.06663e-25
AT1G60090	BETA GLUCOSIDASE 4 (BGLU4)	beta glucosidase 4	down	0.374388	4.5526e-114
AT1G60160	K TRANSPORTER12 (KT12)	putative potassium transporter 12	down	0.491024	1.29332e-121
AT1G60600	ABERRANT CHLOROPLAST DEVELOPMENT 4 (ABC4)	1,4-dihydroxy-2-naphthoate polyprenyltransferase	down	0.450964	5.29582e-13
AT1G60630		inactive leucine-rich repeat receptor-like serine/threonine-protein kinase	down	0.444202	1.53103e-06
AT1G60870	MATERNAL EFFECT EMBRYO ARREST 9 (MEE9)	maternal effect embryo arrest 9 protein	down	0.207196	1.51904e-25
AT1G60950	(FED A)	ferredoxin-2	down	0.522879	4.12834e-90
AT1G60960	IRON REGULATED TRANSPORTER 3 (IRT3)	Fe(2+) transport protein 3	down	0.529735	4.2728e-46
AT1G61255		uncharacterized protein	down	0.292236	4.00318e-10
AT1G61260		uncharacterized protein	down	0.107325	6.64829e-248
AT1G61580	R-PROTEIN L3 B (RPL3B)	60S ribosomal protein L3-2	down	0.316748	8.95263e-202
AT1G61840		cysteine/histidine-rich C1 domain-containing protein	down	0.224674	5.20318e-39
AT1G62030		cysteine/histidine-rich C1 domain-containing protein	down	0.0926715	7.49407e-10
AT1G62050		Ankyrin repeat family protein	down	0.38467	2.03752e-15
AT1G62200		putative peptide/nitrate transporter	down	0.318729	8.40384e-05
AT1G62440	LEUCINE-RICH REPEAT/EXTENSIN 2 (LRX2)	leucine-rich repeat extensin-like protein 2	down	0.528911	2.70653e-07
AT1G62570	FLAVIN-MONOOXYGENASE GLUCOSINOLATE S-OXYGENASE 4 (FMO GS-OX4)	flavin-containing monooxygenase FMO GS-OX4	down	0.480525	4.55016e-79
AT1G63180	UDP-D-GLUCOSE/UDP-D-GALACTOSE 4-EPIMERASE 3 (UGE3)	UDP-glucose 4-epimerase	down	0.525769	1.04143e-34
AT1G63210	(SPT6)	transcription elongation factor SPT6	down	0.176639	1.86734e-07
AT1G63220		calcium-dependent lipid-binding domain-containing protein	down	0.505485	5.45969e-05
AT1G64200	VACUOLAR H+-ATPASE SUBUNIT E ISOFORM 3 (VHA-E3)	V-type proton ATPase subunit E3	down	0.178994	3.3315e-08
AT1G64220	TRANSLOCASE OF OUTER MEMBRANE 7 KDA SUBUNIT 2 (TOM7-2)	mitochondrial import receptor subunit TOM7-2	down	0.299001	3.64192e-51
AT1G64240.1		F22C12.1 [Arabidopsis thaliana]	down	0.351838	0.00391333
AT1G64355		uncharacterized protein	down	0.520001	1.08879e-08
AT1G64380	(ERF61)	ethylene-responsive transcription factor ERF061	down	0.229623	0.000197177
AT1G64390	GLYCOSYL HYDROLASE 9C2 (GH9C2)	glycosyl hydrolase 9C2	down	0.297903	0
AT1G64460	(PI4Kgamma2)	Protein kinase superfamily protein	down	0.308027	4.14363e-14
AT1G64470		ubiquitin-like protein	down	0.195258	3.09659e-13
AT1G64670		F1N19.24 [Arabidopsis thaliana]	down	0.181637	1.50853e-98
AT1G64760	ZERZAUST (ZET)	O-glycosyl hydrolases family 17 protein	down	0.282441	8.91988e-19
AT1G64860	SIGMA FACTOR A (SIGA)	RNA polymerase sigma subunit 1	down	0.43504	9.26911e-11
AT1G64970	GAMMA-TOCOPHEROL METHYLTRANSFERASE (G-TMT)	gamma-tocopherol methyltransferase	down	0.384808	1.86393e-271
AT1G65180		C1 domain-containing protein	down	0.504079	0.000501199
AT1G65390	PHLOEM PROTEIN 2 A5 (PP2-A5)	protein PHLOEM protein 2-LIKE A5	down	0.3174	9.89404e-07
AT1G65590	BETA-HEXOSAMINIDASE 3 (HEXO3)	beta-hexosaminidase 3	down	0.390185	2.37618e-53
AT1G65960	GLUTAMATE DECARBOXYLASE 2 (GAD2)	glutamate decarboxylase 2	down	0.306486	0.000809766
AT1G66150	TRANSMEMBRANE KINASE 1 (TMK1)	transmembrane kinase 1	down	0.391245	1.83904e-152
AT1G66160	CYS, MET, PRO, AND GLY PROTEIN 1 (CMPG1)	ubiquitin-protein ligase CMPG1	down	0.104769	2.98065e-27
AT1G66620		E3 ubiquitin-protein ligase SINA-like 2	down	0.519838	1.45367e-05
AT1G66760		MATE efflux family protein	down	0.526254	6.88236e-10
AT1G66940		protein kinase-related protein	down	0.0885538	1.46629e-10
AT1G67060		uncharacterized protein	down	0.205987	1.5894e-16
AT1G67090	RIBULOSE BISPHOSPHATE CARBOXYLASE SMALL CHAIN 1A (RBCS1A)	ribulose bisphosphate carboxylase small chain 1A	down	0.483926	0
AT1G67190		F-box/LRR-repeat protein	down	0.495654	0.000282726
AT1G67360	LD-ASSOCIATED PROTEIN 1 (LDAP1)	REF/SRPP-like protein	down	0.538213	6.97025e-23
AT1G67740	PHOTOSYSTEM II BY (PSBY)	photosystem II core complex protein psbY	down	0.177302	5.47868e-155
AT1G67750		putative pectate lyase 5	down	0.31353	3.5058e-40
AT1G67930	CONSERVED OLIGOMERIC GOLGI COMPLEX 5 (COG5)	Golgi transport complex-related protein	down	0.537098	4.28273e-36
AT1G68120	BASIC PENTACYSTEINE 3 (BPC3)	basic pentacysteine 3	down	0.310349	0.000198997
AT1G68190		putative zinc finger protein	down	0.446679	2.08077e-06
AT1G68240		transcription factor bHLH109	down	0.311211	7.87013e-10
AT1G68300		Adenine nucleotide alpha hydrolases-like superfamily protein	down	0.394855	0.00379172
AT1G68390		core-2/I-branching beta-1,6-N-acetylglucosaminyltransferase family protein	down	0.254366	0.000273725
AT1G68440		uncharacterized protein	down	0.39613	1.02374e-06
AT1G68500		uncharacterized protein	down	0.180239	1.47663e-17
AT1G68510	LOB DOMAIN-CONTAINING PROTEIN 42 (LBD42)	LOB domain-containing protein 42	down	0.210761	1.24167e-10
AT1G68520	B-BOX DOMAIN PROTEIN 14 (BBX14)	zinc finger protein CONSTANS-LIKE 6	down	0.0772806	1.89006e-13
AT1G68530	3-KETOACYL-COA SYNTHASE 6 (KCS6)	3-ketoacyl-CoA synthase 6	down	0.274352	2.31129e-84
AT1G68640	PERIANTHIA (PAN)	transcription factor PERIANTHIA	down	0.102797	1.23441e-61
AT1G68780		leucine-rich repeats-ribonuclease inhibitor domain-containing protein	down	0.351562	0.00410181
AT1G69160	BIG GRAIN LIKE 1 (BGL1)	uncharacterized protein	down	0.437262	2.64384e-05
AT1G69230	SPIRAL1-LIKE2 (SP1L2)	protein SPIRAL1-like2	down	0.374941	1.06416e-08
AT1G69530	EXPANSIN A1 (EXPA1)	expansin A1	down	0.207862	0
AT1G69540		protein agamous-like 94	down	0.188574	7.42882e-14
AT1G69550		TIR-NBS-LRR class disease resistance protein	down	0.418803	0.00936524
AT1G69700	HVA22 HOMOLOGUE C (HVA22C)	HVA22 homologue C	down	0.406416	0.00440049
AT1G69770	CHROMOMETHYLASE 3 (CMT3)	DNA (cytosine-5)-methyltransferase CMT3	down	0.452557	1.30648e-18
AT1G70000	(MYBD)	myb-like transcription factor	down	0.406911	6.99372e-30
AT1G70090	GLUCOSYL TRANSFERASE FAMILY 8 (LGT8)	putative galacturonosyltransferase-like 9	down	0.418714	3.23997e-13
AT1G70140	FORMIN 8 (FH8)	formin-like protein 8	down	0.480238	4.8705e-13
AT1G70210	CYCLIN D1;1 (CYCD1;1)	cyclin-D1-1	down	0.555664	0.000746836
AT1G70230	TRICHOME BIREFRINGENCE-LIKE 27 (TBL27)	trichome birefringence-like 27 protein	down	0.0474954	4.51669e-43
AT1G70280		NHL domain-containing protein	down	0.400128	2.69182e-102
AT1G70290	TREHALOSE-6-PHOSPHATASE SYNTHASE S8 (TPS8)	putative alpha,alpha-trehalose-phosphate synthase [UDP-forming] 8	down	0.19874	2.32767e-136
AT1G70300	K+ UPTAKE PERMEASE 6 (KUP6)	potassium transporter 6	down	0.540679	7.6637e-14
AT1G70330	EQUILIBRATIVE NUCLEOTIDE TRANSPORTER 1 (ENT1)	equilibrative nucleotide transporter 1	down	0.441751	1.7058e-33
AT1G70370	POLYGALACTURONASE 2 (PG2)	polygalacturonase 2	down	0.45923	1.57648e-30
AT1G70410	BETA CARBONIC ANHYDRASE 4 (BCA4)	beta carbonic anhydrase 4	down	0.464601	6.62517e-162
AT1G70700		putative jasmonate signaling protein JAZ9	down	0.275312	0.00122216
AT1G70710	GLYCOSYL HYDROLASE 9B1 (GH9B1)	endo-1,4-beta-glucanase	down	0.133061	1.68712e-95
AT1G70830	MLP-LIKE PROTEIN 28 (MLP28)	MLP-like protein 28	down	0.289026	1.72689e-43
AT1G70940	PIN-FORMED 3 (PIN3)	auxin efflux carrier component 3	down	0.397872	2.31806e-57
AT1G70950	WAVE DAMPENED 7 (WDL7)	TPX2 (targeting protein for Xklp2) protein family	down	0.244959	0.00012683
AT1G71140	PROTEIN DETOXIFICATION 14 (DTX14)	MATE efflux family protein	down	0.530248	2.21814e-07
AT1G71160	3-KETOACYL-COA SYNTHASE 7 (KCS7)	3-ketoacyl-CoA synthase 7	down	0.197454	4.00969e-05
AT1G71400	RECEPTOR LIKE PROTEIN 12 (RLP12)	CLAVATA2 -related protein	down	0.435467	0.000128434
AT1G71440	PFIFFERLING (PFI)	tubulin folding cofactor E / Pfifferling (PFI)	down	0.530049	1.10769e-10
AT1G71870	(BIGE1A)	MATE efflux family protein	down	0.111701	2.44781e-291
AT1G71880	SUCROSE-PROTON SYMPORTER 1 (SUC1)	sucrose transport protein SUC1	down	0.327252	0
AT1G71890	(SUC5)	sucrose transport protein SUC5	down	0.066023	1.82123e-52
AT1G71990	FUCOSYLTRANSFERASE 13 (FUT13)	alpha-(1,4)-fucosyltransferase	down	0.543537	5.83477e-05
AT1G72130	(NPF5.11)	putative peptide/nitrate transporter	down	0.110881	5.61514e-21
AT1G72280	ENDOPLASMIC RETICULUM OXIDOREDUCTINS 1 (ERO1)	endoplasmic oxidoreductin-1	down	0.520758	0.00410523
AT1G72430	SMALL AUXIN UPREGULATED RNA 78 (SAUR78)	SAUR-like auxin-responsive protein family	down	0.367952	1.67483e-112
AT1G72470	EXOCYST SUBUNIT EXO70 FAMILY PROTEIN D1 (EXO70D1)	exocyst subunit exo70-D1	down	0.517663	2.43708e-07
AT1G72520	LIPOXYGENASE 4 (LOX4)	lipoxygenase 4	down	0.145758	3.09993e-09
AT1G72730		RNA helicase [Arabidopsis thaliana]	down	0.536539	6.82343e-23
AT1G72800		RNA-binding (RRM/RBD/RNP motifs) family protein	down	0.349495	4.54048e-07
AT1G72810	THREONINE SYNTHASE 2 (TSY)	threonine synthase 2	down	0.399574	3.12351e-25
AT1G72920	TIR-NBS9 (TN9)	Toll-Interleukin-Resistance domain-containing protein	down	0.364015	0.00264597
AT1G72940	TIR-NBS11 (TN11)	Toll-Interleukin-Resistance domain-containing protein	down	0.450484	1.62184e-27
AT1G72970	HOTHEAD (HTH)	embryo sac development arrest 17	down	0.124875	1.12452e-155
AT1G73050		Glucose-methanol-choline (GMC) oxidoreductase family protein	down	0.330638	9.24288e-07
AT1G73110		P-loop containing nucleoside triphosphate hydrolases superfamily protein	down	0.284592	7.3928e-10
AT1G73160		UDP-glycosyltransferase family protein	down	0.0471712	2.27134e-28
AT1G73250	GDP-4-KETO-6-DEOXYMANNOSE-3,5-EPIMERASE-4-REDUCTASE 1 (GER1)	GDP-4-keto-6-deoxymannose-3,5-epimerase-4-reductase 1	down	0.351849	2.27943e-12
AT1G73550	GLYCOSYLPHOSPHATIDYLINOSITOL-ANCHORED LIPID PROTEIN TRANSFER 8 (LTPG8)	protease inhibitor/seed storage/LTP family protein	down	0.455097	1.86811e-07
AT1G73590	PIN-FORMED 1 (PIN1)	auxin efflux carrier component 1	down	0.523388	4.84226e-30
AT1G73760	(CTL14)	RING/U-box domain-containing protein	down	0.490638	1.63679e-05
AT1G74490	PBS1-LIKE 29 (PBL29)	protein kinase superfamily protein	down	0.0962226	8.6198e-12
AT1G74500	ACTIVATION-TAGGED BRI1(BRASSINOSTEROID-INSENSITIVE 1)-SUPPRESSOR 1 (BS1)	transcription factor bHLH135	down	0.44445	4.02756e-10
AT1G74710	ENHANCED DISEASE SUSCEPTIBILITY TO ERYSIPHE ORONTII 16 (EDS16)	Isochorismate synthase 1	down	0.344929	2.54478e-07
AT1G74730	(RIQ2)	Similar to gb|D86180 phosphoribosylanthranilate transferase from Pisum sativum and contains 2 PF|00168 C2 (phospholipid binding) domains. ESTs gb|H76726, gb|T45544 and gb|N96377 come from this gene [Arabidopsis thaliana]	down	0.40918	3.23236e-11
AT1G75030	THAUMATIN-LIKE PROTEIN 3 (TLP-3)	thaumatin-like protein 3	down	0.354332	0.00771708
AT1G75150		uncharacterized protein	down	0.500191	0.000108925
AT1G75170		Sec14p-like phosphatidylinositol transfer family protein	down	0.350086	0.00230384
AT1G75180	(LDDH1)	Erythronate-4-phosphate dehydrogenase family protein	down	0.521007	1.35269e-08
AT1G75410	BEL1-LIKE HOMEODOMAIN 3 (BLH3)	BEL1-like homeodomain 3	down	0.113916	6.78457e-45
AT1G75580	SMALL AUXIN UPREGULATED RNA 51 (SAUR51)	SAUR-like auxin-responsive protein	down	0.308023	2.29752e-07
AT1G75680	GLYCOSYL HYDROLASE 9B7 (GH9B7)	glycosyl hydrolase 9B7	down	0.516024	2.23002e-29
AT1G75780	TUBULIN BETA-1 CHAIN (TUB1)	tubulin beta-1 chain	down	0.457277	1.4496e-85
AT1G76160	SKU5 SIMILAR 5 (sks5)	SKU5-like 5 protein	down	0.199351	0
AT1G76180	EARLY RESPONSE TO DEHYDRATION 14 (ERD14)	dehydrin ERD14	down	0.327887	1.91606e-21
AT1G76420	CUP SHAPED COTYLEDON3 (CUC3)	protein CUP-SHAPED COTYLEDON 3	down	0.294138	0.00115585
AT1G76600		uncharacterized protein	down	0.466619	0.000399482
AT1G76650	CALMODULIN-LIKE 38 (CML38)	calcium-binding protein CML38	down	0.0546963	4.64841e-26
AT1G76670	UDP-RHA/UDP-GAL TRANSPORTER 1 (URGT1)	Nucleotide-sugar transporter family protein	down	0.502791	9.64726e-54
AT1G76920	(BAF1)	SKP1-interacting partner 15	down	0.554714	3.05406e-14
AT1G76952	INFLORESCENCE DEFICIENT IN ABSCISSION (IDA)-LIKE 5 (IDL5)	inflorescence deficient in abscission (IDA)-like 5 protein	down	0.232174	9.12153e-07
AT1G77120	ALCOHOL DEHYDROGENASE 1 (ADH1)	alcohol dehydrogenase 1	down	0.297238	2.73635e-134
AT1G77210	SUGAR TRANSPORT PROTEIN 14 (STP14)	sugar transport protein 14	down	0.182259	3.48134e-16
AT1G77490	THYLAKOIDAL ASCORBATE PEROXIDASE (TAPX)	L-ascorbate peroxidase	down	0.467749	0.000691216
AT1G77920	TGACG SEQUENCE-SPECIFIC BINDING PROTEIN 7 (TGA7)	transcription factor TGA7	down	0.277002	1.96905e-12
AT1G77990	SULPHATE TRANSPORTER 2;2 (SULTR2;2)	putative sulfate transporter protein [Arabidopsis thaliana]	down	0.260033	4.05831e-05
AT1G78040		pollen Ole e 1 allergen and extensin family protein	down	0.484	0
AT1G78060		putative beta-D-xylosidase 7	down	0.305482	0
AT1G78210		alpha/beta-Hydrolases superfamily protein	down	0.305035	2.42847e-15
AT1G78260		hypothetical protein EUTSA_v10009957mg, partial [Eutrema salsugineum]	down	0.243924	1.84395e-13
AT1G78610	MECHANOSENSITIVE CHANNEL OF SMALL CONDUCTANCE-LIKE 6 (MSL6)	mechanosensitive channel of small conductance-like 6	down	0.523843	1.0064e-17
AT1G78660	GAMMA-GLUTAMYL HYDROLASE 1 (GGH1)	gamma-glutamyl hydrolase 1	down	0.319755	5.09849e-117
AT1G78670	GAMMA-GLUTAMYL HYDROLASE 3 (GGH3)	gamma-glutamyl hydrolase 3	down	0.185859	4.12607e-77
AT1G78770	ANAPHASE PROMOTING COMPLEX 6 (APC6)	anaphase-promoting complex subunit 6	down	0.508676	6.90975e-07
AT1G78850	MANNOSE BINDING LECTIN1 (MBL1)	curculin-like (mannose-binding) lectin family protein	down	0.401934	3.68577e-80
AT1G78860	APPLE DOMAIN LECTIN-2 (GAL2)	curculin-like (mannose-binding) lectin family protein	down	0.105645	2.9569e-32
AT1G79360	ORGANIC CATION/CARNITINE TRANSPORTER 2 (OCT2)	organic cation/carnitine transporter 2	down	0.543461	0.00388864
AT1G80110	PHLOEM PROTEIN 2-B11 (PP2-B11)	phloem protein 2-B11	down	0.422326	8.37426e-08
AT1G80130		tetratricopeptide repeat domain-containing protein	down	0.500357	1.3039e-05
AT1G80200		uncharacterized protein	down	0.434558	0.00407574
AT1G80280		alpha/beta-Hydrolases superfamily protein	down	0.269973	1.22826e-23
AT1G80440	KISS ME DEADLY 1 (KMD1)	F-box/kelch-repeat protein	down	0.506801	1.84711e-47
AT1G80540		uncharacterized protein	down	0.3994	5.4182e-16
AT1G80850		methyladenine glycosylase-like protein	down	0.517282	0.00191399
AT1G80960		F-box protein	down	0.464693	0.00406493
AT2G01008		RRNA intron-encoded homing endonuclease [Medicago truncatula]	down	0.493489	0.00754197
AT2G01021		uncharacterized protein	down	0.306304	6.18076e-21
AT2G01670	NUDIX HYDROLASE HOMOLOG 17 (NUDT17)	nudix hydrolase 17	down	0.287792	7.75276e-06
AT2G01760		two-component response regulator ARR14	down	0.338175	0.00790716
AT2G01913		uncharacterized protein	down	0.47181	0.00779791
AT2G02040	NRT1/ PTR FAMILY 8.3 (NPF8.3)	peptide transporter PTR2	down	0.440835	0
AT2G02680		cysteine/histidine-rich C1 domain-containing protein	down	0.286575	0.000388288
AT2G02750		unknown [Arabidopsis thaliana]	down	0.543516	9.80437e-05
AT2G02810	UDP-GALACTOSE TRANSPORTER 1 (UTR1)	UDP-galactose transporter 1	down	0.369802	2.5955e-18
AT2G02860	SUCROSE TRANSPORTER 2 (SUT2)	sucrose transport protein SUC3	down	0.0766722	3.64357e-62
AT2G03090	EXPANSIN A15 (EXPA15)	hypothetical protein CARUB_v10017813mg, partial [Capsella rubella]	down	0.455474	0
AT2G03240		EXS (ERD1/XPR1/SYG1) family protein	down	0.394133	4.27351e-24
AT2G03310		uncharacterized protein	down	0.206745	6.69671e-05
AT2G03410		PREDICTED: MO25-like protein At2g03410, partial [Camelina sativa]	down	0.242	6.78265e-07
AT2G03590	UREIDE PERMEASE 1 (UPS1)	ureide permease 1	down	0.435385	2.25898e-14
AT2G03980		GDSL esterase/lipase	down	0.4568	2.10837e-40
AT2G04100		MATE efflux family protein	down	0.468445	2.63793e-11
AT2G04220		uncharacterized protein	down	0.361021	0.00564199
AT2G04780	FASCICLIN-LIKE ARABINOOGALACTAN 7 (FLA7)	fasciclin-like arabinogalactan protein 7	down	0.386527	1.37249e-26
AT2G05210	PROTECTION OF TELOMERES 1A (AtPOT1a)	protection of telomeres protein 1a	down	0.466216	5.2498e-06
AT2G05520	GLYCINE-RICH PROTEIN 3 (GRP-3)	glycine-rich protein 3	down	0.17156	8.34083e-08
AT2G05760	NUCLEOBASE ASCORBATE TRANSPORTER 1 (NAT1)	nucleobase-ascorbate transporter 1	down	0.30965	2.39809e-08
AT2G05790		O-glycosyl hydrolases family 17 protein	down	0.481746	1.328e-61
AT2G05920	SUBTILASE 1.8 (SBT1.8)	Subtilase-like protein	down	0.505252	5.11526e-188
AT2G05940	RPM1-INDUCED PROTEIN KINASE (RIPK)	RPM1-induced protein kinase	down	0.310859	2.42672e-18
AT2G06520	PHOTOSYSTEM II SUBUNIT X (PSBX)	photosystem II subunit X	down	0.503226	9.4555e-74
AT2G06850	XYLOGLUCAN ENDOTRANSGLUCOSYLASE/HYDROLASE 4 (XTH4)	endoxyloglucan transferase A1	down	0.262545	2.44544e-85
AT2G13820	GLYCOSYLPHOSPHATIDYLINOSITOL-ANCHORED LIPID PROTEIN TRANSFER 11 (LPTG11)	Non-specific lipid-transfer protein-like protein	down	0.516528	0.00545314
AT2G14100	CYTOCHROME P450, FAMILY 705, SUBFAMILY A, POLYPEPTIDE 13 (CYP705A13)	cytochrome P450, family 705, subfamily A, polypeptide 13	down	0.23764	1.44086e-05
AT2G14820	NAKED PINS IN YUC MUTANTS 2 (NPY2)	BTB/POZ domain-containing protein NPY2	down	0.554543	0.000835712
AT2G15090	3-KETOACYL-COA SYNTHASE 8 (KCS8)	3-ketoacyl-CoA synthase 8	down	0.104104	0
AT2G15420		myosin heavy chain-related protein	down	0.34699	0.00803203
AT2G15570	(ATHM3)	thioredoxin M3	down	0.343335	1.849e-12
AT2G16060	HEMOGLOBIN 1 (HB1)	non-symbiotic hemoglobin 1	down	0.214093	3.60082e-161
AT2G16250		putative LRR receptor-like serine/threonine-protein kinase	down	0.52788	5.01025e-05
AT2G16365	PHOTOPERIODIC CONTROL OF HYPOCOTYL 1 (PCH1)	F-box protein	down	0.305134	2.6013e-17
AT2G16370	DIHYDROFOLATE REDUCTASE THYMIDYLATE SYNTHASE 1 (DHFR-TS-1)	bifunctional dihydrofolate reductase-thymidylate synthase 1	down	0.468573	1.65625e-14
AT2G16400	BEL1-LIKE HOMEODOMAIN 7 (BLH7)	BEL1-like homeodomain 7	down	0.415414	2.99296e-17
AT2G16440	MINICHROMOSOME MAINTENANCE 4 (MCM4)	minichromosome maintenance protein 4	down	0.520774	1.94309e-24
AT2G16586		unknown protein [Arabidopsis thaliana]	down	0.380709	1.39551e-11
AT2G16660		Major facilitator superfamily protein	down	0.161856	0
AT2G16850	PLASMA MEMBRANE INTRINSIC PROTEIN 2;8 (PIP2;8)	putative aquaporin PIP2-8	down	0.0999498	2.35974e-139
AT2G17280		phosphoglycerate mutase-like protein	down	0.0989462	3.5674e-14
AT2G17540		uncharacterized protein	down	0.305542	1.87377e-24
AT2G17710		uncharacterized protein	down	0.344645	1.03602e-52
AT2G17780	MID1-COMPLEMENTING ACTIVITY 2 (MCA2)	protein MID1-complementing activity 2	down	0.297793	6.72847e-11
AT2G17845		Rossmann-fold NAD(P)-binding domain-containing protein	down	0.311036	0.00305012
AT2G17850		rhodanese-like domain-containing protein 17	down	0.100072	2.90185e-15
AT2G18230	PYROPHOSPHORYLASE 2 (PPa2)	soluble inorganic pyrophosphatase 2	down	0.466296	5.91782e-23
AT2G18730	DIACYLGLYCEROL KINASE 3 (DGK3)	diacylglycerol kinase 3	down	0.345212	0.00045529
AT2G19110	HEAVY METAL ATPASE 4 (HMA4)	putative cadmium/zinc-transporting ATPase HMA4	down	0.545976	1.13039e-19
AT2G19460		uncharacterized protein	down	0.54765	0.00802633
AT2G19590	ACC OXIDASE 1 (ACO1)	1-aminocyclopropane-1-carboxylate oxidase 1	down	0.323516	2.08121e-132
AT2G19650		cysteine/histidine-rich C1 domain-containing protein	down	0.0573716	3.40241e-16
AT2G19660		cysteine/histidine-rich C1 domain-containing protein	down	0.314796	6.8274e-16
AT2G19670	PROTEIN ARGININE METHYLTRANSFERASE 1A (PRMT1A)	protein arginine N-methyltransferase 1	down	0.551445	5.32584e-31
AT2G19780		leucine-rich repeat-containing protein	down	0.259137	1.84969e-07
AT2G19880	GLCCER SYNTHASE (GCS)	nucleotide-diphospho-sugar transferases superfamily protein	down	0.309044	1.01723e-21
AT2G20190	CLIP-ASSOCIATED PROTEIN (CLASP)	CLIP-associated protein	down	0.5133	1.4941e-40
AT2G20370	MURUS 3 (MUR3)	xyloglucan galactosyltransferase KATAMARI1	down	0.47277	2.65002e-36
AT2G20630	PP2C INDUCED BY AVRRPM1 (PIA1)	putative protein phosphatase 2C 20	down	0.154565	2.76959e-99
AT2G20750	EXPANSIN B1 (EXPB1)	expansin B1	down	0.53993	7.60201e-09
AT2G20835		uncharacterized protein	down	0.192787	1.18908e-26
AT2G20875	EPIDERMAL PATTERNING FACTOR 1 (EPF1)	protein EPIDERMAL PATTERNING FACTOR 1	down	0.388239	7.09616e-06
AT2G20960	(pEARLI4)	phospholipase-like protein (PEARLI 4) domain-containing protein	down	0.533832	6.06607e-23
AT2G21050	LIKE AUXIN RESISTANT 2 (LAX2)	like AUXIN RESISTANT 2	down	0.510375	1.5547e-25
AT2G21190		putative ER lumen protein retaining receptor	down	0.504808	2.61073e-22
AT2G21830		Cysteine/Histidine-rich C1 domain family protein	down	0.492166	0.000747816
AT2G22200	(ERF56)	ethylene-responsive transcription factor ERF056	down	0.0333958	2.2161e-39
AT2G22420	(PRX17)	peroxidase	down	0.293428	4.46077e-205
AT2G22540	SHORT VEGETATIVE PHASE (SVP)	MADS-box protein SVP	down	0.29641	0.0022656
AT2G22770	(NAI1)	transcription factor NAI1	down	0.479901	2.44324e-20
AT2G22890		Kua-ubiquitin conjugating enzyme hybrid localisation domain-containing protein	down	0.349147	1.06983e-10
AT2G22900	MUCILAGE-RELATED10 (MUCI10)	putative glycosyltransferase 7	down	0.522751	2.16398e-37
AT2G22990	SINAPOYLGLUCOSE 1 (SNG1)	sinapoylglucose:malate sinapoyltransferase	down	0.141813	9.15488e-12
AT2G23010	SERINE CARBOXYPEPTIDASE-LIKE 9 (SCPL9)	serine carboxypeptidase-like 9	down	0.438408	1.97488e-08
AT2G23380	CURLY LEAF (CLF)	histone-lysine N-methyltransferase CLF	down	0.397311	1.92633e-18
AT2G23630		protein SKU5 similar 16	down	0.213695	1.18874e-19
AT2G23770	LYSM-CONTAINING RECEPTOR-LIKE KINASE 4 (LYK4)	lysin motif receptor-like kinase	down	0.300913	0.000597866
AT2G23910		Rossmann-fold NAD(P)-binding domain-containing protein	down	0.538342	0.000279688
AT2G24070	QWRF DOMAIN CONTAINING 4 (QWRF4)	uncharacterized protein	down	0.419958	0.00473433
AT2G24230		putative LRR receptor-like serine/threonine-protein kinase	down	0.421291	7.09613e-13
AT2G24490	REPLICON PROTEIN A2 (RPA2)	replicon protein A2	down	0.539983	1.00312e-11
AT2G24550		uncharacterized protein	down	0.290436	1.83078e-06
AT2G24570	WRKY DNA-BINDING PROTEIN 17 (WRKY17)	putative WRKY transcription factor 17	down	0.496165	2.6445e-26
AT2G24600		Ankyrin repeat family protein	down	0.0678744	2.68748e-28
AT2G24610		cyclic nucleotide-gated channel 14	down	0.443666	8.72608e-07
AT2G24790	CONSTANS-LIKE 3 (COL3)	zinc finger protein CONSTANS-LIKE 3	down	0.540264	1.45416e-27
AT2G25220		protein kinase family protein	down	0.336674	4.56429e-20
AT2G25270		uncharacterized protein	down	0.378077	6.49517e-12
AT2G25735		uncharacterized protein	down	0.379931	0.00811644
AT2G25737		Sulfite exporter TauE/SafE family protein	down	0.523863	0.00352254
AT2G26040	PYR1-LIKE 2 (PYL2)	abscisic acid receptor PYL2	down	0.30352	4.64031e-178
AT2G26250	3-KETOACYL-COA SYNTHASE 10 (KCS10)	3-ketoacyl-CoA synthase 10	down	0.401566	0
AT2G26260	3BETA-HYDROXYSTEROID-DEHYDROGENASE/DECARBOXYLASE ISOFORM 2 (3BETAHSD/D2)	3beta-hydroxysteroid-dehydrogenase/decarboxylase isoform 2	down	0.433217	1.42452e-13
AT2G26450		probable pectinesterase/pectinesterase inhibitor 13	down	0.464937	0.00196538
AT2G26500	(PETM)	hypothetical protein ARALYDRAFT_901414 [Arabidopsis lyrata subsp. lyrata]	down	0.341737	4.71298e-51
AT2G26530	(AR781)	uncharacterized protein	down	0.104336	7.57645e-12
AT2G26580	YABBY5 (YAB5)	axial regulator YABBY 5	down	0.307003	3.89064e-18
AT2G26910	ATP-BINDING CASSETTE G32 (ABCG32)	ABC transporter G family member 32	down	0.276636	7.44749e-152
AT2G27080	NDR/HIN1-LIKE 13 (NHL13)	late embryogenesis abundant hydroxyproline-rich glycoprotein	down	0.264672	3.53706e-08
AT2G27250	CLAVATA3 (CLV3)	protein CLAVATA 3	down	0.241601	7.23475e-05
AT2G27360		GDSL esterase/lipase	down	0.443055	0.00112069
AT2G27385		pollen Ole e 1 allergen and extensin family protein	down	0.504563	5.48584e-07
AT2G27420		cysteine proteinase-like protein	down	0.347044	0.00851434
AT2G27500		putative glucan endo-1,3-beta-glucosidase	down	0.530585	1.11295e-11
AT2G27770		uncharacterized protein	down	0.426618	4.90082e-05
AT2G27920	SERINE CARBOXYPEPTIDASE-LIKE 51 (SCPL51)	serine carboxypeptidase-like 51	down	0.365549	7.59311e-70
AT2G28080		UDP-glycosyltransferase 86A2	down	0.333631	4.23873e-33
AT2G28100	ALPHA-L-FUCOSIDASE 1 (FUC1)	alpha-L-fucosidase 1	down	0.390642	5.77312e-13
AT2G28200		zinc finger protein ZAT5	down	0.542824	6.14715e-09
AT2G28305	LONELY GUY 1 (LOG1)	cytokinin riboside 5&apos;-monophosphate phosphoribohydrolase LOG1	down	0.219009	6.9755e-08
AT2G28690		uncharacterized protein	down	0.330889	0.00404982
AT2G28930	PROTEIN KINASE 1B (PK1B)	protein kinase APK1B	down	0.553521	7.62009e-14
AT2G28950	EXPANSIN A6 (EXPA6)	expansin A6	down	0.197055	1.89091e-08
AT2G29050	RHOMBOID-LIKE 1 (RBL1)	protein RHOMBOID-like 1	down	0.44826	0.000111888
AT2G29410	METAL TOLERANCE PROTEIN B1 (MTPB1)	putative zinc transporter [Arabidopsis thaliana]	down	0.297533	0.00134078
AT2G29670		tetratricopeptide repeat-containing protein	down	0.270318	1.96244e-37
AT2G29980	FATTY ACID DESATURASE 3 (FAD3)	omega-3 fatty acid desaturase	down	0.436054	0
AT2G30970	ASPARTATE AMINOTRANSFERASE 1 (ASP1)	aspartate aminotransferase 1	down	0.548049	0
AT2G31220		transcription factor bHLH10	down	0.344863	0.00546318
AT2G31270	HOMOLOG OF YEAST CDT1 A (CDT1A)	CDT1-like protein a	down	0.514383	2.1006e-10
AT2G31650	ARABIDOPSIS TRITHORAX 1 (ATX1)	histone-lysine N-methyltransferase ATX1	down	0.521758	0.00275542
AT2G31730		basic helix-loop-helix domain-containing protein	down	0.400517	0.00200159
AT2G31750		UDP-glucosyl transferase 74D1	down	0.303505	2.24436e-17
AT2G32210	CYSTEINE-RICH TRANSMEMBRANE MODULE 6 (ATHCYSTM6)	uncharacterized protein	down	0.330037	0.000502733
AT2G32280	VASCULATURE COMPLEXITY AND CONNECTIVITY (VCC)	uncharacterized protein	down	0.488072	0.00151867
AT2G32380		putative transmembrane protein	down	0.507617	9.57632e-06
AT2G32550	(NOT9C)	cell differentiation, Rcd1-like protein	down	0.100588	3.30798e-11
AT2G32560		F-box protein	down	0.398552	2.11529e-23
AT2G32660		putative disease resistance protein	down	0.324466	5.54305e-26
AT2G32690	GLYCINE-RICH PROTEIN 23 (GRP23)	glycine-rich protein 23	down	0.159049	1.76663e-25
AT2G32770	PURPLE ACID PHOSPHATASE 13 (PAP13)	purple acid phosphatase 13	down	0.298427	0.00180462
AT2G33330	PLASMODESMATA-LOCATED PROTEIN 3 (PDLP3)	plasmodesmata-located protein 3	down	0.326651	4.84782e-55
AT2G34010	TCP INTERACTOR CONTAINING EAR MOTIF PROTEIN 4 (TIE4)	uncharacterized protein	down	0.265699	4.67387e-09
AT2G34020		calcium-binding EF-hand-containing protein	down	0.358518	1.57707e-148
AT2G34170	(DEG21)	uncharacterized protein	down	0.472488	0.000107847
AT2G34330		uncharacterized protein	down	0.27427	0.00116116
AT2G34510	(ATHB-1)	uncharacterized protein	down	0.320034	4.79537e-32
AT2G34680		protein AUXIN-INDUCED IN ROOT CULTURES 9	down	0.443299	2.80511e-46
AT2G34700		pollen Ole e 1 allergen and extensin family protein	down	0.465436	0.00552004
AT2G34920		protein embryo sac development arrest 18	down	0.128046	4.56973e-13
AT2G34930		disease resistance family protein / LRR family protein	down	0.188029	2.04244e-156
AT2G35190	NOVEL PLANT SNARE 11 (NPSN11)	novel plant SNARE 11	down	0.486377	3.85398e-09
AT2G35260	BALANCE OF CHLOROPHYLL METABOLISM 1 (BCM1)	uncharacterized protein	down	0.376897	0.00758226
AT2G35370	GLYCINE DECARBOXYLASE COMPLEX H (GDCH)	glycine decarboxylase complex protein H	down	0.371508	4.74881e-09
AT2G35500	SHIKIMATE KINASE-LIKE 2 (SKL2)	shikimate kinase like 2	down	0.487142	1.36011e-12
AT2G35550	BASIC PENTACYSTEINE 7 (BPC7)	basic pentacysteine 7	down	0.441728	1.21041e-06
AT2G35600	BREVIS RADIX-LIKE 1 (BRXL1)	protein Brevis radix-like 1	down	0.352666	8.77081e-08
AT2G35710	PLANT GLYCOGENIN-LIKE STARCH INITIATION PROTEIN 7 (PGSIP7)	putative glucuronosyltransferase PGSIP8	down	0.13145	2.96501e-20
AT2G35930	PLANT U-BOX 23 (PUB23)	E3 ubiquitin-protein ligase PUB23	down	0.0864335	6.59723e-13
AT2G35950		protein EMBRYO SAC DEVELOPMENT ARREST 12	down	0.196768	2.90262e-05
AT2G36010	E2F TRANSCRIPTION FACTOR 3 (E2F3)	E2F transcription factor 3	down	0.442816	5.87575e-11
AT2G36145		unknown protein [Arabidopsis thaliana]	down	0.535741	0.00813622
AT2G36310	URIDINE-RIBOHYDROLASE 1 (URH1)	Uridine nucleosidase 1	down	0.350639	8.46683e-22
AT2G36320		zinc finger A20 and AN1 domain-containing stress-associated protein 4	down	0.490157	2.8892e-61
AT2G36570	PXY/TDR-CORRELATED 1 (PXC1)	PXY/TDR-correlated protein PXC1	down	0.529634	0.00015093
AT2G37260	TRANSPARENT TESTA GLABRA 2 (TTG2)	WRKY transcription factor 44	down	0.517325	1.19476e-07
AT2G37560	ORIGIN RECOGNITION COMPLEX SECOND LARGEST SUBUNIT 2 (ORC2)	origin recognition complex subunit 2	down	0.524762	0.000798737
AT2G37585	GLCA TRANSFERASE 14C (GLCAT14C)	core-2/I-branching beta-1,6-N-acetylglucosaminyltransferase family protein	down	0.478981	0.000303452
AT2G37640	(EXP3)	expansin-A3	down	0.541376	0
AT2G37770	CHLOROPLASTIC ALDO-KETO REDUCTASE (ChlAKR)	aldo-keto reductase family 4 member C9	down	0.241781	0.000381826
AT2G37925	COPPER TRANSPORTER 4 (COPT4)	copper transporter 4	down	0.251697	0.000180273
AT2G37930		uncharacterized protein	down	0.478576	4.30728e-23
AT2G37940	ARABIDOPSIS INOSITOL PHOSPHORYLCERAMIDE SYNTHASE 2 (AtIPCS2)	inositol phosphorylceramide synthase 2	down	0.553826	1.48154e-11
AT2G37960		uncharacterized protein	down	0.456814	0.0021318
AT2G38025	OVARIAN TUMOR DOMAIN (OTU)-CONTAINING DUB (DEUBIQUITILATING ENZYME) 3 (OTU3)	cysteine proteinase-like protein	down	0.556678	4.70546e-09
AT2G38310	PYR1-LIKE 4 (PYL4)	abscisic acid receptor PYL4	down	0.497436	5.90491e-157
AT2G38400	ALANINE:GLYOXYLATE AMINOTRANSFERASE 3 (AGT3)	alanine:glyoxylate aminotransferase 3	down	0.513087	4.21996e-32
AT2G38470	WRKY DNA-BINDING PROTEIN 33 (WRKY33)	putative WRKY transcription factor 33	down	0.555545	6.31568e-08
AT2G39080	EMBRYO DEFECTIVE 2799 (EMB2799)	Rossmann-fold NAD(P)-binding domain-containing protein	down	0.415691	1.09178e-15
AT2G39200	MILDEW RESISTANCE LOCUS O 12 (MLO12)	protein MILDEW RESISTANCE LOCUS O 12	down	0.259259	0.000645202
AT2G39350	ATP-BINDING CASSETTE G1 (ABCG1)	ABC transporter G family member 1	down	0.216856	3.58199e-19
AT2G39560		putative membrane lipoprotein	down	0.275898	5.00459e-16
AT2G39690		uncharacterized protein	down	0.107187	1.40164e-09
AT2G39730	RUBISCO ACTIVASE (RCA)	ribulose bisphosphate carboxylase/oxygenase activase	down	0.338627	5.45558e-66
AT2G39800	DELTA1-PYRROLINE-5-CARBOXYLATE SYNTHASE 1 (P5CS1)	delta1-pyrroline-5-carboxylate synthase 1	down	0.298165	8.35708e-13
AT2G39880	MYB DOMAIN PROTEIN 25 (MYB25)	myb domain protein 25	down	0.352691	1.27805e-05
AT2G39890	PROLINE TRANSPORTER 1 (PROT1)	proline transporter 1	down	0.519641	5.04909e-76
AT2G39900	WLIM2A (WLIM2a)	protein WLIM2A	down	0.360107	5.74295e-10
AT2G40000	ORTHOLOG OF SUGAR BEET HS1 PRO-1 2 (HSPRO2)	HS1 PRO-1 2-like protein	down	0.279678	2.57798e-305
AT2G40095		alpha/beta hydrolase related protein	down	0.385521	4.11116e-13
AT2G40100	LIGHT HARVESTING COMPLEX PHOTOSYSTEM II (LHCB4.3)	light harvesting complex photosystem II	down	0.546031	0.000693806
AT2G40110		Yippee family putative zinc-binding protein	down	0.357343	0.00933008
AT2G40150	TRICHOME BIREFRINGENCE-LIKE 28 (TBL28)	trichome birefringence-like 28 protein	down	0.343895	0.000181032
AT2G40330	PYR1-LIKE 6 (PYL6)	abscisic acid receptor PYL6	down	0.200904	2.94587e-48
AT2G40520	(NTP2)	nucleotidyltransferase family protein	down	0.257614	0.000459449
AT2G40610	EXPANSIN A8 (EXPA8)	expansin A8	down	0.295485	0
AT2G40620	BASIC LEUCINE-ZIPPER 18 (BZIP18)	bZIP transcription factor	down	0.476549	1.3766e-39
AT2G40940	ETHYLENE RESPONSE SENSOR 1 (ERS1)	ethylene response sensor 1	down	0.524083	3.15448e-28
AT2G40970	(MYBC1)	myb family transcription factor	down	0.358945	8.09187e-15
AT2G41100	TOUCH 3 (TCH3)	calmodulin-like protein 4	down	0.407275	0.00319833
AT2G41110	CALMODULIN 2 (CAM2)	calmodulin 2	down	0.433818	7.50711e-14
AT2G41190		transmembrane amino acid transporter family protein	down	0.475365	0.00778805
AT2G41290	STRICTOSIDINE SYNTHASE-LIKE 2 (SSL2)	strictosidine synthase-like 2	down	0.54504	0.000670195
AT2G41420	WINDHOSE 2 (WIH2)	proline-rich uncharacterized protein	down	0.357872	5.34611e-130
AT2G41540	(GPDHC1)	glycerol-3-phosphate dehydrogenase [NAD(+)] GPDHC1	down	0.381561	5.83046e-47
AT2G41770	STELLO1 (STL1)	uncharacterized protein	down	0.431561	1.86861e-22
AT2G41800	TEEBE, LONG IN THE MAYO-YOREME LANGUAGE (TEB)	uncharacterized protein	down	0.23574	1.0202e-23
AT2G41850	POLYGALACTURONASE ABSCISSION ZONE A. THALIANA (PGAZAT)	polygalacturonase ADPG2	down	0.210373	7.2849e-05
AT2G41890		G-type lectin S-receptor-like serine/threonine-protein kinase SD3-1	down	0.554873	8.9737e-05
AT2G41940	ZINC FINGER PROTEIN 8 (ZFP8)	zinc finger protein 8	down	0.322265	1.12342e-15
AT2G42530	COLD REGULATED 15B (COR15B)	cold-regulated protein 15b	down	0.336466	0.00351535
AT2G42580	TETRATRICOPETIDE-REPEAT THIOREDOXIN-LIKE 3 (TTL3)	tetratricopetide-repeat thioredoxin-like 3	down	0.396766	1.23758e-16
AT2G42690	ACYLATED GALACTOLIPID- ASSOCIATED PHOSPHOLIPASE 1 (AGAP1)	phospholipase A1-IIdelta	down	0.282243	0.00171652
AT2G42840	PROTODERMAL FACTOR 1 (PDF1)	protodermal factor 1	down	0.454357	0
AT2G42960		putative receptor-like protein kinase	down	0.371075	4.23957e-11
AT2G43040	NO POLLEN GERMINATION 1 (NPG1)	calmodulin-binding protein NPG1	down	0.326013	9.35685e-13
AT2G43140	(BHLH129)	transcription factor bHLH129	down	0.265138	8.98738e-12
AT2G43290	MULTICOPY SUPPRESSORS OF SNF4 DEFICIENCY IN YEAST 3 (MSS3)	calmodulin-like protein MSS3	down	0.275162	6.83803e-15
AT2G43340		uncharacterized protein	down	0.391511	1.89286e-10
AT2G43560		peptidyl-prolyl cis-trans isomerase FKBP16-3	down	0.499943	0.00358422
AT2G43800	FORMIN 2 (FH2)	formin-like protein 2	down	0.544621	1.02029e-39
AT2G43860		putative polygalacturonase	down	0.202237	1.5158e-05
AT2G43910	HARMLESS TO OZONE LAYER 1 (HOL1)	thiocyanate methyltransferase 1	down	0.196689	3.42575e-11
AT2G43945		uncharacterized protein	down	0.52397	1.24987e-08
AT2G44210		uncharacterized protein	down	0.526641	7.00882e-07
AT2G44280		major facilitator protein	down	0.551858	0.00079097
AT2G44460	BETA GLUCOSIDASE 28 (BGLU28)	beta glucosidase 28	down	0.0742379	4.11257e-54
AT2G44490	PENETRATION 2 (PEN2)	beta-glucosidase 26	down	0.291565	1.04778e-08
AT2G44500		O-fucosyltransferase family protein	down	0.173198	7.561e-31
AT2G44580		zinc ion binding protein	down	0.434293	1.03977e-07
AT2G44600		uncharacterized protein	down	0.502386	0.00428907
AT2G44660		probable dolichyl pyrophosphate Glc1Man9GlcNAc2 alpha-1,3-glucosyltransferase	down	0.521885	6.54288e-20
AT2G44740	CYCLIN P4;1 (CYCP4;1)	cyclin p4;1	down	0.0811457	9.98452e-35
AT2G44940	ETHYLENE-RESPONSIVE TRANSCRIPTION FACTOR 34 (ERF34)	ethylene-responsive transcription factor ERF034	down	0.526904	0.000268927
AT2G45170	AUTOPHAGY 8E (ATG8E)	autophagy-related protein 8e	down	0.554437	6.00443e-05
AT2G45180	DISEASE RELATED NONSPECI&#64257;C LIPID TRANSFER PROTEIN 1 (DRN1)	protease inhibitor/seed storage/lipid transfer protein (LTP) family protein	down	0.217011	2.92141e-27
AT2G45190	ABNORMAL FLORAL ORGANS (AFO)	axial regulator YABBY 1	down	0.468572	7.88441e-62
AT2G45830	DOWNSTREAM TARGET OF AGL15 2 (DTA2)	downstream target of AGL15 2	down	0.553171	0.000767985
AT2G45970	CYTOCHROME P450, FAMILY 86, SUBFAMILY A, POLYPEPTIDE 8 (CYP86A8)	cytochrome P450, family 86, subfamily A, polypeptide 8	down	0.401886	2.92372e-14
AT2G46150		late embryogenesis abundant hydroxyproline-rich glycoprotein	down	0.3864	2.8019e-09
AT2G46170	RETICULON-LIKE B 5 (RTNLB5)	reticulon-like protein B5	down	0.546725	3.63993e-35
AT2G46400	WRKY DNA-BINDING PROTEIN 46 (WRKY46)	putative WRKY transcription factor 46	down	0.311732	0.00410508
AT2G46620		P-loop containing nucleoside triphosphate hydrolases superfamily protein	down	0.521176	2.2354e-05
AT2G46780		RNA-binding (RRM/RBD/RNP motifs) family protein	down	0.526247	6.56368e-17
AT2G46850		protein kinase superfamily protein	down	0.464758	0.00537639
AT2G47000	ATP-BINDING CASSETTE B4 (ABCB4)	auxin efflux transmembrane transporter MDR4	down	0.158823	3.76216e-180
AT2G47240	LONG-CHAIN ACYL-COA SYNTHASE 1 (LACS1)	long chain acyl-CoA synthetase 1	down	0.315909	1.44578e-99
AT2G47370		calcium-dependent phosphotriesterase superfamily protein	down	0.331866	0.00619368
AT2G47450	CHAOS (CAO)	chloroplast signal recognition particle component CAO	down	0.396581	1.00855e-159
AT2G47520	ETHYLENE RESPONSE FACTOR 71 (ERF71)	ethylene-responsive transcription factor ERF071	down	0.216842	6.93627e-09
AT2G47560	ARABIDOPSIS T??XICOS EN LEVADURA 64 (ATL64)	RING-H2 finger protein ATL64	down	0.0429582	7.17761e-25
AT2G48020	ZINC-INDUCED FACILITATOR 2 (ZIF2)	sugar transporter ERD6-like 7	down	0.340537	1.4546e-37
AT3G01510	LIKE SEX4 1 (LSF1)	phosphoglucan phosphatase LSF1	down	0.440768	0.000826547
AT3G01670		unknown protein [Arabidopsis thaliana]	down	0.424986	1.03746e-10
AT3G01860		uncharacterized protein	down	0.287584	0.00060756
AT3G02110	SERINE CARBOXYPEPTIDASE-LIKE 25 (scpl25)	serine carboxypeptidase-like 25	down	0.534172	4.92302e-118
AT3G02140	TWO OR MORE ABRES-CONTAINING GENE 2 (TMAC2)	Ninja-family protein AFP4	down	0.473943	7.65058e-20
AT3G02180	SPIRAL1-LIKE3 (SP1L3)	SPIRAL1-like3	down	0.54741	1.30446e-09
AT3G02300		regulator of chromosome condensation family protein	down	0.53168	6.7492e-06
AT3G02550	LOB DOMAIN-CONTAINING PROTEIN 41 (LBD41)	LOB domain-containing protein 41	down	0.36821	1.33671e-127
AT3G02880	KINASE 7 (KIN7)	leucine-rich repeat protein kinase family protein	down	0.545676	1.83174e-19
AT3G03270	HYPOXIA RESPONSIVE UNIVERSAL STRESS PROTEIN 1 (HRU1)	adenine nucleotide alpha hydrolases-like protein	down	0.184336	1.95434e-168
AT3G03570		uncharacterized protein	down	0.549104	7.76826e-13
AT3G03650	EMBRYO SAC DEVELOPMENT ARREST 5 (EDA5)	Exostosin family protein	down	0.296074	0.00263372
AT3G04070	NAC DOMAIN CONTAINING PROTEIN 47 (NAC047)	NAC domain containing protein 47	down	0.383041	3.11612e-15
AT3G04140		ankyrin repeat-containing protein	down	0.466066	0.00231392
AT3G04230		40S ribosomal protein S16-2	down	0.238319	3.30003e-44
AT3G04300		RmlC-like cupins superfamily protein	down	0.0975101	4.22864e-14
AT3G04420	NAC DOMAIN CONTAINING PROTEIN 48 (NAC048)	NAC domain containing protein 48	down	0.122094	6.13318e-08
AT3G05140		receptor-like cytosolic serine/threonine-protein kinase RBK2	down	0.182087	1.5291e-11
AT3G05150		sugar transporter ERD6-like 8	down	0.251834	3.75619e-11
AT3G05180	(GGL16)	GDSL esterase/lipase	down	0.542706	3.363e-08
AT3G05390		uncharacterized protein	down	0.112106	1.03336e-08
AT3G05400		sugar transporter ERD6-like 12	down	0.115149	1.73901e-23
AT3G05430	PWWP DOMAIN PROTEIN 4 (PDP4)	PWWP domain-containing protein	down	0.365409	2.79437e-08
AT3G05470	FORMIN 11 (FH11)	Actin-binding protein FH2	down	0.237841	5.5531e-28
AT3G05600	EPOXIDE HYDROLASE 1 (ATEH1)	alpha/beta-Hydrolases superfamily protein	down	0.152528	1.56717e-06
AT3G05630	PHOSPHOLIPASE D P2 (PLDP2)	phospholipase D P2	down	0.488098	0.000504746
AT3G05640	E GROWTH-REGULATING 1 (EGR1)	putative protein phosphatase 2C	down	0.389424	3.99838e-06
AT3G05690		nuclear transcription factor Y subunit A-2	down	0.443301	7.13435e-28
AT3G05800	ATBS1(ACTIVATION-TAGGED BRI1 SUPPRESSOR 1)-INTERACTING FACTOR 1 (AIF1)	activation-tagged BRI1 suppressor 1-interacting factor 1	down	0.285925	0.000452519
AT3G05936		uncharacterized protein	down	0.15284	1.12633e-18
AT3G05980		uncharacterized protein	down	0.219578	2.24976e-07
AT3G06070		uncharacterized protein	down	0.293273	1.74641e-05
AT3G06140	LOG2-LIKE UBIQUITIN LIGASE4 (LUL4)	putative RING zinc finger protein [Arabidopsis thaliana]	down	0.459548	5.01703e-08
AT3G06145		uncharacterized protein	down	0.436142	5.73006e-18
AT3G06150		uncharacterized protein	down	0.389571	4.2539e-16
AT3G06270		putative protein phosphatase 2C 35	down	0.27363	9.5228e-64
AT3G06470	ELO HOMOLOG 2 (ELO2)	GNS1/SUR4 membrane protein family	down	0.337766	3.1726e-47
AT3G06483	PYRUVATE DEHYDROGENASE KINASE (PDK)	pyruvate dehydrogenase kinase	down	0.519536	9.38862e-18
AT3G06500	ALKALINE/NEUTRAL INVERTASE C (A/N-InvC)	protein alkaline/neutral invertase C	down	0.19136	6.95161e-21
AT3G06770	POLYGALACTURONASE CLADE F 4 (PGF4)	polygalacturonase-like protein	down	0.369994	0.000125216
AT3G07320		O-Glycosyl hydrolases family 17 protein	down	0.231857	2.97204e-153
AT3G07330	CELLULOSE-SYNTHASE-LIKE C6 (CSLC6)	putative xyloglucan glycosyltransferase 6	down	0.467751	2.6961e-75
AT3G07350		uncharacterized protein	down	0.460161	0.000230096
AT3G07540	FORMIN 10 (FH10)	Actin-binding FH2 (formin homology 2) family protein	down	0.553442	0.000258187
AT3G07650	CONSTANS-LIKE 9 (COL9)	zinc finger protein CONSTANS-LIKE 9	down	0.23859	2.83647e-12
AT3G08600		uncharacterized protein	down	0.40282	0.000215766
AT3G08920	RHODANESE-LIKE PROTEIN (STR10)	Rhodanese/Cell cycle control phosphatase superfamily protein	down	0.520285	5.36662e-06
AT3G08970	(ATERDJ3A)	J domain protein ATERDJ3A	down	0.523118	9.03037e-08
AT3G09520	EXOCYST SUBUNIT EXO70 FAMILY PROTEIN H4 (EXO70H4)	exocyst subunit exo70 family protein H4	down	0.362267	3.82831e-07
AT3G09530	EXOCYST SUBUNIT EXO70 FAMILY PROTEIN H3 (EXO70H3)	exocyst subunit exo70 family protein H3	down	0.173904	8.89863e-06
AT3G09580		FAD/NAD(P)-binding oxidoreductase family protein	down	0.391633	2.61572e-24
AT3G09810	ISOCITRATE DEHYDROGENASE VI (IDH-VI)	Isocitrate dehydrogenase [NAD] catalytic subunit 6	down	0.556782	1.74284e-13
AT3G10010	DEMETER-LIKE 2 (DML2)	putative DNA glycosylase	down	0.364693	0.00138978
AT3G10040	HYPOXIA RESPONSE ATTENUATOR1 (HRA1)	sequence-specific DNA binding transcription factor	down	0.324604	0
AT3G10180		kinesin motor protein-related protein	down	0.485317	0.000322914
AT3G10260	RETICULON-LIKE B 8 (RTNLB8)	reticulon-like protein B8	down	0.366814	6.78747e-15
AT3G10290		nucleotide-sugar transporter-like protein	down	0.517365	0.00763982
AT3G10660	CALMODULIN-DOMAIN PROTEIN KINASE CDPK ISOFORM 2 (CPK2)	Ccalcium-dependent protein kinase 2	down	0.173074	2.42344e-09
AT3G10720		pectinesterase 25	down	0.153197	0
AT3G10840		alpha/beta-hydrolase domain-containing protein	down	0.294654	5.21705e-06
AT3G10960	AZA-GUANINE RESISTANT1 (AZG1)	adenine/guanine permease AZG1	down	0.318834	1.24381e-07
AT3G11210	(GGL17)	GDSL esterase/lipase	down	0.372769	2.74551e-12
AT3G11340	UDP-DEPENDENT GLYCOSYLTRANSFERASE 76B1 (UGT76B1)	UDP-dependent glycosyltransferase 76B1	down	0.5063	0.00381492
AT3G11650	NDR1/HIN1-LIKE 2 (NHL2)	NDR1/HIN1-Like protein 2	down	0.55062	1.89651e-09
AT3G11700	FASCICLIN-LIKE ARABINOGALACTAN PROTEIN 18 PRECURSOR (FLA18)	FASCICLIN-like arabinogalactan protein 18 precursor	down	0.53535	1.74347e-08
AT3G11820	SYNTAXIN OF PLANTS 121 (SYP121)	syntaxin-121	down	0.506846	1.70558e-09
AT3G12110	ACTIN-11 (ACT11)	actin-11	down	0.356012	9.15193e-19
AT3G12150		uncharacterized protein	down	0.441255	2.78171e-19
AT3G12520	SULFATE TRANSPORTER 4;2 (SULTR4;2)	putative sulfate transporter 4.2	down	0.379032	1.54148e-14
AT3G12610	DNA-DAMAGE REPAIR/TOLERATION 100 (DRT100)	DNA-damage-repair/toleration protein DRT100	down	0.291257	4.19565e-160
AT3G13310	DNA J PROTEIN C66 (DJC66)	chaperone DnaJ-domain containing protein	down	0.461652	5.57742e-06
AT3G13520	ARABINOGALACTAN PROTEIN 12 (AGP12)	arabinogalactan protein 12	down	0.218623	1.67568e-35
AT3G13600		calmodulin-binding family protein	down	0.241543	3.39028e-05
AT3G13620	POLYAMINE UPTAKE TRANSPORTER 4 (PUT4)	POLYAMINE UPTAKE TRANSPORTER 4	down	0.509052	9.86272e-12
AT3G13750	BETA GALACTOSIDASE 1 (BGAL1)	beta galactosidase 1	down	0.229031	2.03613e-109
AT3G13760		cysteine/histidine-rich C1 domain-containing protein	down	0.191666	9.65212e-23
AT3G13790	(ATBFRUCT1)	beta-fructofuranosidase, insoluble isoenzyme CWINV1	down	0.41967	1.69704e-61
AT3G14310	PECTIN METHYLESTERASE 3 (PME3)	pectin methylesterase 3	down	0.274975	0
AT3G14370	(WAG2)	protein kinase WAG2	down	0.550671	2.49882e-07
AT3G14380	CASP-LIKE PROTEIN 2A2 (CASPL2A2)	uncharacterized protein	down	0.262282	0.000859135
AT3G14440	NINE-CIS-EPOXYCAROTENOID DIOXYGENASE 3 (NCED3)	9-cis-epoxycarotenoid dioxygenase NCED3	down	0.432535	2.67512e-08
AT3G14530	GERANYL-FARNESYL PYROPHOSPHATE SYNTHASE 1 (GFPPS1)	geranylgeranyl pyrophosphate synthase 9	down	0.0843339	3.11479e-11
AT3G14610	CYTOCHROME P450, FAMILY 72, SUBFAMILY A, POLYPEPTIDE 7 (CYP72A7)	cytochrome P450, family 72, subfamily A, polypeptide 7	down	0.449443	4.16509e-52
AT3G14700		SART-1 family protein	down	0.292537	0.000193087
AT3G14710		RNI-like superfamily protein	down	0.324607	0.00541064
AT3G14840	LYSM RLK1-INTERACTING KINASE 1 (LIK1)	leucine-rich repeat transmembrane protein kinase	down	0.471049	4.68964e-40
AT3G15300	MPK3/6-TARGETED VQP 4 (MVQ4)	VQ motif-containing protein	down	0.328837	0.000292444
AT3G15350		core-2/I-branching beta-1,6-N-acetylglucosaminyltransferase family protein	down	0.442474	6.53476e-13
AT3G15356		lectin-like protein	down	0.122294	3.27933e-09
AT3G15510	NAC DOMAIN CONTAINING PROTEIN 2 (NAC2)	NAC domain containing protein 2	down	0.326068	1.83706e-06
AT3G15570		phototropic-responsive NPH3 family protein	down	0.418861	1.74899e-07
AT3G15650		alpha/beta-Hydrolases superfamily protein	down	0.174267	1.14536e-07
AT3G15720		probable polygalacturonase	down	0.151978	2.40765e-258
AT3G15820	REDUCED OLEATE DESATURATION 1 (ROD1)	phosphatidylcholine:diacylglycerol cholinephosphotransferase	down	0.540334	0.00703376
AT3G15950	(NAI2)	TSK-associating protein 1-like protein	down	0.500103	1.9089e-201
AT3G15990	SULFATE TRANSPORTER 3;4 (SULTR3;4)	putative sulfate transporter 3;4	down	0.327805	5.24146e-10
AT3G16150	ASPARAGINASE B1 (ASPGB1)	probable isoaspartyl peptidase/L-asparaginase 2	down	0.478797	4.29202e-17
AT3G16300	CASP-LIKE PROTEIN 3A1 (CASPL3A1)	uncharacterized protein	down	0.509252	1.44091e-12
AT3G16370	(GGL19)	GDSL esterase/lipase	down	0.143513	7.32029e-55
AT3G16400	NITRILE SPECIFIER PROTEIN 1 (NSP1)	Nitrile-specifier protein 1	down	0.270987	6.88448e-274
AT3G16410	NITRILE SPECIFIER PROTEIN 4 (NSP4)	nitrile-specifier protein 4	down	0.462468	0.0028032
AT3G16500	PHYTOCHROME-ASSOCIATED PROTEIN 1 (PAP1)	phytochrome-associated protein 1	down	0.355565	1.42938e-41
AT3G16650	PLEIOTROPIC REGULATORY LOCUS 2 (PRL2)	protein pleiotropic regulator PRL2	down	0.394584	6.30448e-07
AT3G17100	ATBS1 INTERACTING FACTOR 3 (AIF3)	transcription factor bHLH147	down	0.542552	8.59493e-23
AT3G17360		phragmoplast orienting kinesin 1	down	0.525808	0.00625151
AT3G17510	CBL-INTERACTING PROTEIN KINASE 1 (CIPK1)	CBL-interacting serine/threonine-protein kinase 1	down	0.530863	2.2543e-10
AT3G17650	YELLOW STRIPE LIKE 5 (YSL5)	putative metal-nicotianamine transporter YSL5	down	0.456307	2.66249e-22
AT3G17730	NAC DOMAIN CONTAINING PROTEIN 57 (NAC057)	NAC domain containing protein 57	down	0.377424	0.00295765
AT3G17920		Outer arm dynein light chain 1 protein	down	0.536564	0.00234333
AT3G18280	TRACHEARY ELEMENT DIFFERENTIATION-RELATED 4 (TED4)	Bifunctional inhibitor/lipid-transfer protein/seed storage 2S albumin superfamily protein	down	0.548581	0.0021013
AT3G18485	IAA-LEUCINE RESISTANT 2 (ILR2)	protein IAA-LEUCINE RESISTANT 2	down	0.362947	0.00716869
AT3G18670		ankyrin repeat-containing protein	down	0.460109	0.000609657
AT3G18710	PLANT U-BOX 29 (PUB29)	U-box domain-containing protein 29	down	0.3549	0.00266351
AT3G18730	TONSOKU (TSK)	protein BRUSHY 1	down	0.363148	4.39785e-09
AT3G19680		uncharacterized protein	down	0.393633	8.83764e-20
AT3G19850		phototropic-responsive NPH3 family protein	down	0.528975	0.00632581
AT3G19930	SUGAR TRANSPORTER 4 (STP4)	sugar transport protein 4	down	0.338391	2.74301e-233
AT3G20110	CYTOCHROME P450, FAMILY 705, SUBFAMILY A, POLYPEPTIDE 20 (CYP705A20)	cytochrome P450 705A20	down	0.361706	1.86746e-28
AT3G20370		TRAF-like family protein	down	0.0376873	0
AT3G20395	ARABIDOPSIS T??XICOS EN LEVADURA 92 (ATL92)	RING-finger domain-containing protein	down	0.395758	2.41552e-09
AT3G20940	CYTOCHROME P450, FAMILY 705, SUBFAMILY A, POLYPEPTIDE 30 (CYP705A30)	cytochrome P450, family 705, subfamily A, polypeptide 30	down	0.0330252	8.84586e-25
AT3G21055		photosystem II subunit T	down	0.461696	3.90586e-82
AT3G21330		unnamed protein product [Arabidopsis thaliana]	down	0.278317	7.0623e-08
AT3G21670	NRT1/ PTR FAMILY 6.4 (NPF6.4)	nitrate transporter 1.3	down	0.302508	1.0135e-13
AT3G22060		Receptor-like protein kinase-related family protein	down	0.349304	6.03191e-13
AT3G22100		transcription factor bHLH117	down	0.175639	3.59688e-49
AT3G22420		serine/threonine-protein kinase WNK2	down	0.464625	8.48316e-13
AT3G22540		uncharacterized protein	down	0.0712668	1.56938e-30
AT3G22880	DISRUPTION OF MEIOTIC CONTROL 1 (DMC1)	meiotic recombination protein DMC1-like protein	down	0.450646	8.45906e-07
AT3G23170	PROLINE/SERINE-RICH PROTEIN (PRP)	uncharacterized protein	down	0.445586	2.40245e-09
AT3G23410	FATTY ALCOHOL OXIDASE 3 (FAO3)	long-chain-alcohol oxidase FAO3	down	0.264048	1.69692e-24
AT3G23450	(KRATOS)	uncharacterized protein	down	0.05072	1.07578e-34
AT3G23470		cyclopropane-fatty-acyl-phospholipid synthase	down	0.277339	1.34862e-14
AT3G23730	XYLOGLUCAN ENDOTRANSGLUCOSYLASE/HYDROLASE 16 (XTH16)	xyloglucan endotransglucosylase/hydrolase protein 16	down	0.157728	5.07981e-204
AT3G23800	SELENIUM-BINDING PROTEIN 3 (SBP3)	selenium-binding protein 3	down	0.328404	2.28338e-188
AT3G23820	UDP-D-GLUCURONATE 4-EPIMERASE 6 (GAE6)	UDP-D-glucuronate 4-epimerase 6	down	0.288314	0
AT3G23880		F-box/kelch-repeat protein	down	0.0192976	1.59136e-164
AT3G24530		AAA-type ATPase family protein / ankyrin repeat family protein	down	0.53549	1.4527e-12
AT3G24770	CLAVATA3/ESR-RELATED 41 (CLE41)	protein CLAVATA3/ESR-related 41	down	0.505143	1.04761e-09
AT3G25600	CALMODULIN LIKE 16 (CML16)	putative calcium-binding protein CML16	down	0.301078	1.49613e-09
AT3G25670		leucine-rich repeat-containing protein	down	0.26226	0.000733286
AT3G25690		protein CHUP1	down	0.553115	0.00336713
AT3G25900	(HMT-1)	homocysteine S-methyltransferase 1	down	0.266841	2.9922e-17
AT3G26170	CYTOCHROME P450, FAMILY 71, SUBFAMILY B, POLYPEPTIDE 19 (CYP71B19)	cytochrome P450 71B19	down	0.0176572	1.55633e-217
AT3G26180	CYTOCHROME P450, FAMILY 71, SUBFAMILY B, POLYPEPTIDE 20 (CYP71B20)	cytochrome P450 71B20	down	0.0959955	6.69133e-51
AT3G27190	URIDINE KINASE-LIKE 2 (UKL2)	uridine kinase-like 2	down	0.405362	6.66878e-38
AT3G27220	HYPOXIA RESPONSE UNKNOWN PROTEIN 6 (HUP6)	Kelch repeat-containing protein	down	0.446697	5.364e-66
AT3G27620	ALTERNATIVE OXIDASE 1C (AOX1C)	alternative oxidase 1C	down	0.0374238	4.01458e-19
AT3G27640		transducin/WD40 repeat-like superfamily protein	down	0.44437	0.000225079
AT3G27960	KINESIN LIGHT CHAIN-RELATED 2 (KLCR2)	tetratricopeptide repeat domain-containing protein	down	0.43536	5.59642e-16
AT3G28040		probably inactive leucine-rich repeat receptor-like protein kinase	down	0.553464	7.12826e-23
AT3G28130	USUALLY MULTIPLE ACIDS MOVE IN AND OUT TRANSPORTERS 44 (UMAMIT44)	WAT1-related protein	down	0.461349	5.06391e-06
AT3G28180	CELLULOSE-SYNTHASE-LIKE C4 (CSLC04)	xyloglucan glycosyltransferase 4	down	0.44469	3.81504e-43
AT3G28210	(PMZ)	zinc finger (AN1-like) family protein	down	0.463485	0.00705086
AT3G28220		TRAF-like family protein	down	0.351922	0.000731341
AT3G28340	GALACTURONOSYLTRANSFERASE-LIKE 10 (GATL10)	putative galacturonosyltransferase-like 10	down	0.148341	2.65922e-09
AT3G42670		chromatin remodeling 38	down	0.434521	3.32025e-54
AT3G43430		RING/U-box domain-containing protein	down	0.0651498	8.50619e-42
AT3G43720	GLYCOSYLPHOSPHATIDYLINOSITOL-ANCHORED LIPID PROTEIN TRANSFER 2 (LTPG2)	non-specific lipid transfer protein GPI-anchored 2	down	0.171606	7.38774e-259
AT3G43800	GLUTATHIONE S-TRANSFERASE TAU 27 (GSTU27)	glutathione S-transferase tau 27	down	0.467713	7.58174e-09
AT3G43955.1		retroelement pol polyprotein-like [Arabidopsis thaliana]	down	0.554662	1.77783e-10
AT3G44120		F-box and associated interaction domains-containing protein	down	0.226478	6.59813e-06
AT3G44790		TRAF-like family protein	down	0.0795582	1.04486e-12
AT3G44880	ACCELERATED CELL DEATH 1 (ACD1)	pheophorbide A oxygenase	down	0.510022	0.000145405
AT3G45320		uncharacterized protein	down	0.0729204	3.39979e-76
AT3G45600	TETRASPANIN3 (TET3)	tetraspanin3	down	0.507756	6.82277e-38
AT3G45780	PHOTOTROPIN 1 (PHOT1)	phototropin 1	down	0.502758	1.6911e-42
AT3G45970	EXPANSIN-LIKE A1 (EXLA1)	expansin-like A1	down	0.52892	0.00634579
AT3G46530	RECOGNITION OF PERONOSPORA PARASITICA 13 (RPP13)	disease resistance protein RPP13	down	0.248409	4.56427e-10
AT3G46820	TYPE ONE SERINE/THREONINE PROTEIN PHOSPHATASE 5 (TOPP5)	serine/threonine-protein phosphatase PP1 isozyme 5	down	0.34158	9.98952e-17
AT3G47290		phosphoinositide phospholipase C8	down	0.490364	2.78761e-17
AT3G47295		uncharacterized protein	down	0.219199	2.69263e-05
AT3G47360	HYDROXYSTEROID DEHYDROGENASE 3 (HSD3)	hydroxysteroid dehydrogenase 3	down	0.364859	2.16313e-06
AT3G47420	GLYCEROL-3-PHOSPHATE PERMEASE 1 (G3Pp1)	putative glycerol-3-phosphate transporter 1	down	0.513906	1.03211e-49
AT3G47460	(SMC2B)	structural maintenance of chromosomes protein 2-2	down	0.491842	0.000483621
AT3G47470	LIGHT-HARVESTING CHLOROPHYLL-PROTEIN COMPLEX I SUBUNIT A4 (LHCA4)	chlorophyll a-b binding protein 4	down	0.520743	4.18541e-07
AT3G47750	ATP-BINDING CASSETTE A4 (ABCA4)	ABC transporter A family member 4	down	0.207243	7.20747e-09
AT3G48140		B12D protein	down	0.248745	0
AT3G48360	BTB AND TAZ DOMAIN PROTEIN 2 (bt2)	TAC1-mediated telomerase activation pathway protein BT2	down	0.112886	1.74002e-17
AT3G48430	RELATIVE OF EARLY FLOWERING 6 (REF6)	lysine-specific demethylase REF6	down	0.199287	0
AT3G48460	SEED FATTY ACID REDUCER 4 (SFAR4)	GDSL esterase/lipase	down	0.209837	1.18639e-63
AT3G48540		cytidine/deoxycytidylate deaminase family protein	down	0.443925	4.03949e-05
AT3G48700	CARBOXYESTERASE 13 (CXE13)	carboxyesterase 13	down	0.423672	2.6289e-68
AT3G49260	IQ-DOMAIN 21 (iqd21)	protein IQ-domain 21	down	0.328022	2.77725e-15
AT3G49580	RESPONSE TO LOW SULFUR 1 (LSU1)	protein RESPONSE TO LOW SULFUR 1	down	0.110074	2.82556e-10
AT3G49670	BARELY ANY MERISTEM 2 (BAM2)	CLAVATA1-related receptor kinase-like protein	down	0.495617	2.82149e-13
AT3G49950		scarecrow-like protein 32	down	0.459988	7.76758e-06
AT3G50050		aspartyl protease family protein	down	0.479065	0.00111424
AT3G50190		uncharacterized protein	down	0.185597	1.19304e-05
AT3G50200		uncharacterized protein	down	0.180815	3.53124e-17
AT3G50330	HECATE 2 (HEC2)	transcription factor HEC2	down	0.554117	0.000359883
AT3G50350		uncharacterized protein	down	0.275935	1.28658e-43
AT3G50440	METHYL ESTERASE 10 (MES10)	methyl esterase 10	down	0.214545	1.04639e-206
AT3G50660	DWARF 4 (DWF4)	cytochrome P450 90B1	down	0.298559	3.09998e-49
AT3G50750	BES1/BZR1 HOMOLOG 1 (BEH1)	BES1/BZR1 1	down	0.457331	1.76197e-22
AT3G50820	PHOTOSYSTEM II SUBUNIT O-2 (PSBO2)	oxygen-evolving enhancer protein 1-2	down	0.439512	5.75847e-12
AT3G50840		phototropic-responsive NPH3 family protein	down	0.301354	0.000412104
AT3G50920	LIPID PHOSPHATE PHOSPHATASE EPSILON 1 (LPPEPSILON1)	phosphatidic acid phosphatase (PAP2) family protein	down	0.55099	1.00628e-07
AT3G51060	STYLISH 1 (STY1)	protein SHI RELATED SEQUENCE 1	down	0.336542	0.000889508
AT3G51290	ALTERED PHOSPHATE STARVATION RESPONSE 1 (APSR1)	protein ALTERED PHOSPHATE STARVATION RESPONSE 1	down	0.334773	1.29691e-10
AT3G51410		uncharacterized protein	down	0.547679	2.08853e-15
AT3G51600	LIPID TRANSFER PROTEIN 5 (LTP5)	pathogenesis-related protein LTP5	down	0.393102	7.47182e-31
AT3G51710		D-mannose binding lectin protein with Apple-like carbohydrate-binding domain	down	0.302217	0.002541
AT3G51720		uncharacterized protein	down	0.486566	0.00889497
AT3G52290	IQ-DOMAIN 3 (IQD3)	protein IQ-domain 3	down	0.478921	6.12836e-12
AT3G52450	PLANT U-BOX 22 (PUB22)	E3 ubiquitin-protein ligase PUB22	down	0.200427	2.65734e-06
AT3G52525	OVATE FAMILY PROTEIN 6 (OFP6)	ovate family protein 6	down	0.449556	0.00355289
AT3G52630	REPLICATION PROTEIN A 3A (RPA3A)	Nucleic acid-binding, OB-fold-like protein	down	0.52144	9.48471e-06
AT3G52940	FACKEL (FK)	delta(14)-sterol reductase	down	0.421412	6.96295e-19
AT3G53130	LUTEIN DEFICIENT 1 (LUT1)	putative cytochrome P450 [Arabidopsis thaliana]	down	0.493619	2.46666e-08
AT3G53420	PLASMA MEMBRANE INTRINSIC PROTEIN 2A (PIP2A)	aquaporin PIP2-1	down	0.341877	0.000826455
AT3G53680		Acyl-CoA N-acyltransferase with RING/FYVE/PHD-type zinc finger domain-containing protein	down	0.488115	0.000220341
AT3G53690		RING/U-box superfamily protein	down	0.150086	1.4493e-11
AT3G53750	ACTIN 3 (ACT3)	actin 3	down	0.282441	1.82649e-26
AT3G54430	SHI-RELATED SEQUENCE 6 (SRS6)	SHI-related sequence 6	down	0.404621	1.12221e-14
AT3G54690	(SETH3)	probable arabinose 5-phosphate isomerase	down	0.444118	3.67172e-24
AT3G54810	BLUE MICROPYLAR END 3 (BME3)	GATA transcription factor 8	down	0.545902	2.78391e-07
AT3G54920	POWDERY MILDEW RESISTANT 6 (PMR6)	putative pectate lyase	down	0.425403	3.79967e-103
AT3G54930		protein phosphatase 2A B&apos;epsilon	down	0.433023	0.000359994
AT3G55566		uncharacterized protein	down	0.318023	0.0023427
AT3G55690		uncharacterized protein	down	0.190716	5.26491e-82
AT3G55700	UDP-GLYCOSYLTRANSFERASE 76F1 (UGT76F1)	UDP-glycosyltransferase 76F1	down	0.155935	5.57717e-07
AT3G55720	BOUNDARY OF ROP DOMAIN7 (BDR7)	uncharacterized protein	down	0.425027	1.58059e-32
AT3G55800	SEDOHEPTULOSE-BISPHOSPHATASE (SBPASE)	Sedoheptulose-1,7-bisphosphatase	down	0.389224	1.47267e-21
AT3G55890		yippee family putative zinc-binding protein	down	0.492391	0.00400092
AT3G55970	JASMONATE-REGULATED GENE 21 (JRG21)	jasmonate-regulated protein JRG21	down	0.279375	0.00134343
AT3G55980	TANDEM ZINC FINGER 11 (TZF11)	putative protein [Arabidopsis thaliana]	down	0.443125	1.3584e-18
AT3G56060		Glucose-methanol-choline (GMC) oxidoreductase family protein	down	0.193932	1.89017e-05
AT3G56170	CA-2+ DEPENDENT NUCLEASE (CAN)	Ca-2+ dependent nuclease	down	0.276182	0.000713791
AT3G56200	(ATAVT6C)	putative amino acid transporter	down	0.27304	2.78054e-07
AT3G56330	TRNA METHYLTRANSFERASE 1C (TRM1C)	N2,N2-dimethylguanosine tRNA methyltransferase	down	0.550628	3.90847e-06
AT3G56370	INFLORESCENCE AND ROOT APICES RECEPTOR KINASE (IRK)	leucine-rich repeat protein kinase-like protein	down	0.374845	2.82596e-61
AT3G56930	PROTEIN S-ACYL TRANSFERASE 4 (PAT4)	putative S-acyltransferase	down	0.553897	0.00802831
AT3G56940	COPPER RESPONSE DEFECT 1 (CRD1)	magnesium-protoporphyrin IX monomethyl ester [oxidative] cyclase	down	0.346288	2.78263e-93
AT3G56950	SMALL AND BASIC INTRINSIC PROTEIN 2;1 (SIP2;1)	putative aquaporin SIP2-1	down	0.532616	1.34076e-08
AT3G57160		RecName: Full=Cysteine-rich and transmembrane domain-containing protein B [Arabidopsis thaliana]	down	0.0941273	7.33215e-41
AT3G57390	AGAMOUS-LIKE 18 (AGL18)	Agamous-like MADS-box protein AGL18	down	0.417093	5.33978e-09
AT3G57430	ORGANELLE TRANSCRIPT PROCESSING 84 (OTP84)	protein ORGANELLE TRANSCRIPT PROCESSING 84	down	0.483624	3.98931e-06
AT3G57630	EXTENSIN ARABINOSE DEFICIENT TRANSFERASE (EXAD)	exostosin family protein	down	0.403217	9.83322e-27
AT3G57830		leucine-rich repeat protein kinase-like protein	down	0.463292	7.308e-16
AT3G58070	GLABROUS INFLORESCENCE STEMS (GIS)	putative transcription factor GIS	down	0.332639	1.19312e-20
AT3G58750	CITRATE SYNTHASE 2 (CSY2)	citrate synthase 2	down	0.514655	4.68357e-46
AT3G58790	GALACTURONOSYLTRANSFERASE 15 (GAUT15)	probable galacturonosyltransferase 15	down	0.316223	1.46279e-18
AT3G58800		uncharacterized protein	down	0.304042	4.67478e-09
AT3G58850	PHY RAPIDLY REGULATED 2 (PAR2)	protein PHY RAPIDLY REGULATED 2	down	0.361492	9.55231e-28
AT3G59080		aspartyl protease family protein	down	0.330058	6.32934e-06
AT3G59190		PREDICTED: F-box/LRR-repeat protein At3g59190-like [Camelina sativa]	down	0.185429	5.09665e-07
AT3G59200		F-box/LRR-repeat protein	down	0.178961	1.10966e-07
AT3G59480	FRUCTOKINASE 7 (FRK7)	probable fructokinase-4	down	0.300306	0.00124439
AT3G59780		rhodanese/cell cycle control phosphatase superfamily protein	down	0.550512	1.40705e-05
AT3G59850		pectin lyase-like superfamily protein	down	0.368552	0.00258236
AT3G60070		major facilitator protein	down	0.527481	4.11166e-24
AT3G60160	ATP-BINDING CASSETTE C9 (ABCC9)	multidrug resistance-associated protein 9	down	0.0250948	1.31575e-24
AT3G60370		FKBP-type peptidyl-prolyl cis-trans isomerase 6	down	0.523835	6.34926e-08
AT3G60490	ETHYLENE-RESPONSIVE TRANSCRIPTION FACTOR 35 (ERF35)	ethylene-responsive transcription factor ERF035	down	0.32656	0.000139446
AT3G60900	FASCICLIN-LIKE ARABINOGALACTAN-PROTEIN 10 (FLA10)	fasciclin-like arabinogalactan protein 10	down	0.416896	1.85871e-21
AT3G60960		pentatricopeptide repeat-containing protein	down	0.1473	1.16427e-128
AT3G60980		pentatricopeptide repeat-containing protein	down	0.00875984	1.30563e-113
AT3G61310	AT-HOOK MOTIF NUCLEAR LOCALIZED PROTEIN 11 (AHL11)	AT hook motif DNA-binding family protein	down	0.467519	1.42586e-10
AT3G61490	POLYGALACTURONASE CLADE F 9 (PGF9)	polygalacturonase-like protein	down	0.519173	6.69924e-06
AT3G61560	RETICULONB6 (RTNLB6)	reticulon-like protein B6	down	0.489602	0.000381826
AT3G61580	SPHINGOID LCB DESATURASE 1 (SLD1)	Fatty acid/sphingolipid desaturase	down	0.471155	5.95278e-108
AT3G61640	ARABINOGALACTAN PROTEIN 20 (AGP20)	arabinogalactan protein 20	down	0.529243	1.54984e-10
AT3G61890	HOMEOBOX 12 (HB-12)	homeobox-leucine zipper protein ATHB-12	down	0.452314	0.00283165
AT3G61970	NGATHA2 (NGA2)	B3 domain-containing transcription factor NGA2	down	0.550164	0.00763791
AT3G62060	PECTIN ACETYLESTERASE 6 (PAE6)	pectinacetylesterase family protein	down	0.442816	4.49459e-07
AT3G62150	ATP-BINDING CASSETTE B21 (ABCB21)	ABC transporter B family member 21	down	0.554048	0.000180546
AT3G62570		tetratricopeptide repeat-containing protein	down	0.31652	1.13343e-08
AT3G62980	TRANSPORT INHIBITOR RESPONSE 1 (TIR1)	protein TRANSPORT INHIBITOR RESPONSE 1	down	0.522125	2.46296e-82
AT3G63010	GA INSENSITIVE DWARF1B (GID1B)	gibberellin receptor GID1B	down	0.292932	2.31802e-05
AT3G63210	MEDIATOR OF ABA-REGULATED DORMANCY 1 (MARD1)	uncharacterized protein	down	0.379548	4.8284e-23
AT3G63240		DNAse I-like superfamily protein	down	0.494219	0.000454742
AT3G63350	(AT-HSFA7B)	heat stress transcription factor A-7b	down	0.204281	1.45566e-47
AT3G63360		defensin-like protein	down	0.20032	1.2937e-05
AT3G63430	TON1 RECRUITING MOTIF 5 (TRM5)	uncharacterized protein	down	0.274179	1.58112e-29
AT4G00020	BREAST CANCER 2 LIKE 2A (BRCA2(IV))	breast cancer protein 2 like 2A	down	0.460556	2.97383e-06
AT4G00360	CYTOCHROME P450, FAMILY 86, SUBFAMILY A, POLYPEPTIDE 2 (CYP86A2)	cytochrome P450 86A2	down	0.262735	8.76869e-33
AT4G00400	GLYCEROL-3-PHOSPHATE SN-2-ACYLTRANSFERASE 8 (GPAT8)	bifunctional sn-glycerol-3-phosphate 2-O-acyltransferase/phosphatase	down	0.120812	2.23502e-12
AT4G00480	(ATMYC1)	transcription factor MYC1	down	0.546467	6.86868e-14
AT4G00900	ER-TYPE CA2+-ATPASE 2 (ECA2)	calcium-transporting ATPase 2	down	0.504518	0.00736037
AT4G00950	MATERNAL EFFECT EMBRYO ARREST 47 (MEE47)	uncharacterized protein	down	0.116769	1.13865e-08
AT4G01240		putative methyltransferase	down	0.253977	0.000232284
AT4G01360	BYPASS 3 (BPS3)	A_IG002N01.26 gene product	down	0.116778	9.32188e-13
AT4G01450	USUALLY MULTIPLE ACIDS MOVE IN AND OUT TRANSPORTERS 30 (UMAMIT30)	nodulin MtN21-like transporter family protein	down	0.321282	1.84008e-238
AT4G01580		AP2/B3 domain-containing protein	down	0.545803	0.00688192
AT4G01700		Chitinase family protein	down	0.467444	4.36599e-05
AT4G01883	(MLBP1)	polyketide cyclase / dehydrase and lipid transport protein	down	0.369494	0.00107865
AT4G02060	PROLIFERA (PRL)	protein PROLIFERA	down	0.506671	1.30807e-38
AT4G02100		Heat shock protein DnaJ with tetratricopeptide repeat	down	0.50311	4.45133e-05
AT4G02120	CTP SYNTHASE 3 (CTPS3)	putative CTP synthase	down	0.508289	0.00213
AT4G02170		uncharacterized protein	down	0.319163	0.00454603
AT4G02290	GLYCOSYL HYDROLASE 9B13 (GH9B13)	glycosyl hydrolase 9B13	down	0.237247	4.33919e-06
AT4G02330	(ATPMEPCRB)	Probable pectinesterase/pectinesterase inhibitor 41	down	0.231883	9.07114e-42
AT4G02380	SENESCENCE-ASSOCIATED GENE 21 (SAG21)	T14P8.2	down	0.0359674	0
AT4G02540		cysteine/histidine-rich C1 domain-containing protein	down	0.440588	1.28754e-13
AT4G02770	PHOTOSYSTEM I SUBUNIT D-1 (PSAD-1)	photosystem I subunit D-1	down	0.317938	2.51304e-07
AT4G02810	FANTASTIC FOUR 1 (FAF1)	FAF family protein	down	0.0985956	5.10651e-23
AT4G03100		Rho GTPase activating protein with PAK-box/P21-Rho-binding domain	down	0.472244	1.43732e-07
AT4G03115		mitochondrial substrate carrier family protein	down	0.215122	3.49773e-07
AT4G03210	XYLOGLUCAN ENDOTRANSGLUCOSYLASE/HYDROLASE 9 (XTH9)	xyloglucan endotransglucosylase/hydrolase 9	down	0.355008	3.98307e-64
AT4G04620	AUTOPHAGY 8B (ATG8B)	autophagy-related protein 8b	down	0.521043	1.81119e-07
AT4G04640	(ATPC1)	ATP synthase gamma chain 1	down	0.514636	2.55174e-61
AT4G04700	CALCIUM-DEPENDENT PROTEIN KINASE 27 (CPK27)	calcium-dependent protein kinase 27	down	0.244829	1.28611e-09
AT4G04830	METHIONINE SULFOXIDE REDUCTASE B5 (MSRB5)	peptide methionine sulfoxide reductase B5	down	0.190454	1.99021e-106
AT4G04955	ALLANTOINASE (ALN)	allantoinase	down	0.542909	5.50919e-10
AT4G05010	F-BOX STRESS INDUCED 3 (FBS3)	F-box protein	down	0.434915	8.94207e-06
AT4G05120	FUDR RESISTANT 1 (FUR1)	equilibrative nucleotide transporter 3	down	0.134289	8.89695e-18
AT4G05330	ARF-GAP DOMAIN 13 (AGD13)	putative ADP-ribosylation factor GTPase-activating protein AGD13	down	0.408443	0.000202889
AT4G05631		uncharacterized protein	down	0.484356	1.68271e-06
AT4G08290	USUALLY MULTIPLE ACIDS MOVE IN AND OUT TRANSPORTERS 20 (UMAMIT20)	nodulin MtN21 /EamA-like transporter family protein	down	0.551572	5.19274e-69
AT4G08685	(SAH7)	protein SAH7	down	0.202813	3.2581e-26
AT4G08770	PEROXIDASE 37 (Prx37)	peroxidase 37	down	0.189581	1.63679e-05
AT4G08950	EXORDIUM (EXO)	protein EXORDIUM	down	0.193385	5.83854e-110
AT4G09510	CYTOSOLIC INVERTASE 2 (CINV2)	cytosolic invertase 2	down	0.500847	4.76656e-07
AT4G09650	ATP SYNTHASE DELTA-SUBUNIT GENE (ATPD)	putative H+-transporting ATP synthase [Arabidopsis thaliana]	down	0.504757	1.90432e-35
AT4G10265	WOUND-INDUCED POLYPEPTIDE 3 (WIP3)	putative wound-responsive protein	down	0.150578	2.51563e-37
AT4G10270	WOUND-INDUCED POLYPEPTIDE 4 (WIP4)	putative wound-responsive protein	down	0.439981	5.33119e-38
AT4G10770	OLIGOPEPTIDE TRANSPORTER 7 (OPT7)	oligopeptide transporter 7	down	0.347317	9.26674e-37
AT4G10840	KINESIN LIGHT CHAIN-RELATED 1 (KLCR1)	protein KINESIN LIGHT CHAIN-RELATED 1	down	0.504998	1.74168e-61
AT4G11050	GLYCOSYL HYDROLASE 9C3 (GH9C3)	glycosyl hydrolase 9C3	down	0.204459	1.26744e-06
AT4G11300		uncharacterized protein	down	0.518778	2.5223e-10
AT4G11340		TIR-NBS-LRR class disease resistance protein	down	0.405975	1.42888e-50
AT4G11550		cysteine/histidine-rich C1 domain-containing protein	down	0.343425	0.0063042
AT4G11610	MULTIPLE C2 DOMAIN AND TRANSMEMBRANE REGION PROTEIN 7 (MCTP7)	C2 calcium/lipid-binding plant phosphoribosyltransferase family protein	down	0.321423	0.00222016
AT4G12620	ORIGIN OF REPLICATION COMPLEX 1B (ORC1B)	origin of replication complex 1B	down	0.435302	2.76221e-11
AT4G12730	FASCICLIN-LIKE ARABINOGALACTAN 2 (FLA2)	fasciclin-like arabinogalactan protein 2	down	0.414605	5.52736e-30
AT4G12870		Gamma interferon responsive lysosomal thiol (GILT) reductase family protein	down	0.172009	4.17672e-25
AT4G12980	AUXIN-RESPONSIVE FAMILY PROTEIN GENE (DEG18)	putative auxin-responsive protein	down	0.180488	5.59228e-35
AT4G13195	CLAVATA3/ESR-RELATED 44 (CLE44)	protein CLAVATA3/ESR-related 44	down	0.355644	9.07579e-05
AT4G13210		putative pectate lyase 14	down	0.179638	3.20445e-07
AT4G13510	AMMONIUM TRANSPORTER 1;1 (AMT1;1)	ammonium transporter 1;1	down	0.379451	0.00597819
AT4G13710		probable pectate lyase 15	down	0.327656	3.58219e-29
AT4G14120		uncharacterized protein	down	0.48931	0.00149654
AT4G14200		uncharacterized protein	down	0.544375	3.56283e-11
AT4G14420		HR-like lesion-inducing protein-like protein	down	0.519292	2.60232e-68
AT4G14540	NUCLEAR FACTOR Y, SUBUNIT B3 (NF-YB3)	nuclear transcription factor Y subunit B-3	down	0.221319	6.17009e-05
AT4G14760	NETWORKED 1B (NET1B)	kinase interacting-like protein	down	0.481447	0.00169815
AT4G14930		survival protein SurE-like phosphatase/nucleotidase	down	0.530173	1.52477e-09
AT4G14960	TUBULIN ALPHA-6 (TUA6)	tubulin alpha-6 chain	down	0.516689	0
AT4G14980		Cysteine/Histidine-rich C1 domain family protein	down	0.265987	1.76331e-11
AT4G15070		cysteine/histidine-rich C1 domain-containing protein	down	0.258055	0.000729121
AT4G15230	ATP-BINDING CASSETTE G30 (ABCG30)	ABC transporter G family member 30	down	0.164948	4.31557e-61
AT4G15233	ATP-BINDING CASSETTE G42 (ABCG42)	ABC transporter G family member 42	down	0.218576	1.7423e-33
AT4G15300	CYTOCHROME P450, FAMILY 702, SUBFAMILY A, POLYPEPTIDE 2 (CYP702A2)	cytochrome P450, family 702, subfamily A, polypeptide 2	down	0.0380634	8.6742e-33
AT4G15975	ARABIDOPSIS TOXICOS EN LEVADURA 17 (ATL17)	RING-H2 finger protein ATL17	down	0.34566	5.97372e-08
AT4G16120	COBRA-LIKE PROTEIN-7 PRECURSOR (COBL7)	COBRA-like protein 7	down	0.446202	1.21457e-99
AT4G16130	ARABINOSE KINASE (ARA1)	arabinose kinase 1	down	0.520508	1.77654e-147
AT4G16140		proline-rich family protein	down	0.404506	2.45178e-29
AT4G16190	(RD19C)	papain family cysteine protease	down	0.382462	8.29702e-12
AT4G16220		GDSL esterase/lipase	down	0.300726	0.00055155
AT4G16230	GDSL-TYPE ESTERASE/LIPASE 79 (GELP79)	RecName: Full=GDSL esterase/lipase At4g16230; AltName: Full=Extracellular lipase At4g16230; Flags: Precursor [Arabidopsis thaliana]	down	0.220347	2.64596e-32
AT4G16410		uncharacterized protein	down	0.454147	0.00805602
AT4G16480	INOSITOL TRANSPORTER 4 (INT4)	inositol transporter 4	down	0.515937	4.19111e-05
AT4G16563		aspartyl protease family protein	down	0.480394	3.76202e-32
AT4G16745		Exostosin family protein	down	0.305049	2.1636e-05
AT4G16750	ETHYLENE-RESPONSIVE TRANSCRIPTION FACTOR 39 (ERF39)	ethylene-responsive transcription factor ERF039	down	0.385325	0.00458862
AT4G16970		protein kinase superfamily protein	down	0.486473	0.00052351
AT4G17100		uncharacterized protein	down	0.545206	0.000330487
AT4G17245	ARABIDOPSIS TOXICOS EN LEVADURA 18 (ATL18)	RING/U-box domain-containing protein	down	0.190666	2.64777e-05
AT4G17260		lactate/malate dehydrogenase family protein	down	0.400394	7.59073e-18
AT4G17490	ETHYLENE RESPONSIVE ELEMENT BINDING FACTOR 6 (ERF6)	ethylene responsive element binding factor 6	down	0.177281	5.21463e-08
AT4G17670		uncharacterized protein	down	0.209268	2.0074e-23
AT4G17770	TREHALOSE PHOSPHATASE/SYNTHASE 5 (TPS5)	putative trehalose phosphatase/synthase 5	down	0.462672	2.22006e-25
AT4G17880	(MYC4)	transcription factor MYC4	down	0.388662	2.26786e-45
AT4G18020	(APRR2)	pseudo-response regulator 2	down	0.492643	4.30896e-07
AT4G18205	PURINE PERMEASE 21 (PUP21)	nucleotide-sugar transporter family protein	down	0.460807	0.00964603
AT4G18460		PREDICTED: D-tyrosyl-tRNA(Tyr) deacylase-like isoform X2 [Camelina sativa]	down	0.505726	0.00228837
AT4G18480	(CHLI1)	magnesium-chelatase subunit chlI	down	0.467828	1.53303e-100
AT4G18590	REPLICATION PROTEIN A 3B (RPA3B)	nucleic acid-binding, OB-fold-like protein	down	0.548732	1.22984e-10
AT4G18950	BLUE LIGHT-DEPENDENT H+-ATPASE PHOSPHORYLATION (BHP)	Integrin-linked protein kinase family protein	down	0.497697	0.000996386
AT4G18970	(GGL22)	GDSL esterase/lipase	down	0.0609934	0
AT4G19020	CHROMOMETHYLASE 2 (CMT2)	chromomethylase 2	down	0.501438	0.000125984
AT4G19030	NOD26-LIKE MAJOR INTRINSIC PROTEIN 1 (NLM1)	aquaporin NIP1-1	down	0.477033	4.26984e-33
AT4G19120	EARLY-RESPONSIVE TO DEHYDRATION 3 (ERD3)	putative methyltransferase PMT21	down	0.223817	4.98245e-109
AT4G19130		Replication factor-A protein 1-related	down	0.534418	1.20537e-05
AT4G19410	PECTIN ACETYLESTERASE 7 (PAE7)	pectinacetylesterase family protein	down	0.470471	8.10877e-63
AT4G19950		uncharacterized protein	down	0.406418	5.82797e-22
AT4G20320	CTP SYNTHASE 4 (CTPS4)	putative CTP synthase	down	0.219834	6.51085e-58
AT4G20860	(ATBBE22)	FAD-binding Berberine family protein	down	0.445779	3.1571e-14
AT4G20870	FATTY ACID HYDROXYLASE 2 (FAH2)	fatty acid hydroxylase 2	down	0.410259	5.83421e-14
AT4G21070	BREAST CANCER SUSCEPTIBILITY1 (BRCA1)	protein BREAST CANCER SUSCEPTIBILITY 1-like protein	down	0.526611	0.000431682
AT4G21200	GIBBERELLIN 2-OXIDASE 8 (GA2OX8)	gibberellin 2-beta-dioxygenase 8	down	0.228594	9.20212e-06
AT4G21215		uncharacterized protein	down	0.298284	0.000198798
AT4G21280	PHOTOSYSTEM II SUBUNIT QA (PSBQA)	oxygen evolving complex of photosystem II subunit PsbQ	down	0.289367	1.53377e-67
AT4G21410		cysteine-rich receptor-like protein kinase 29	down	0.418145	5.56708e-25
AT4G21490	NAD(P)H DEHYDROGENASE B3 (NDB3)	NAD(P)H dehydrogenase B3	down	0.116435	0
AT4G21510	F-BOX STRESS INDUCED 2 (FBS2)	F-box stress induced protein 2	down	0.551238	1.58171e-05
AT4G21600	ENDONUCLEASE 5 (ENDO5)	endonuclease 5	down	0.464068	1.09647e-05
AT4G21620		glycine-rich protein	down	0.327905	2.39892e-39
AT4G21820		binding / calmodulin binding protein	down	0.464702	0.000118175
AT4G21850	METHIONINE SULFOXIDE REDUCTASE B9 (MSRB9)	methionine sulfoxide reductase B9	down	0.416397	2.55835e-13
AT4G21870		heat shock protein class V 15.4	down	0.206333	1.21214e-50
AT4G21940	CALCIUM-DEPENDENT PROTEIN KINASE 15 (CPK15)	calcium-dependent protein kinase 15	down	0.478245	0.0017689
AT4G22010	SKU5 SIMILAR 4 (sks4)	protein SKU5 similar 4	down	0.55167	9.82522e-22
AT4G22540	OSBP(OXYSTEROL BINDING PROTEIN)-RELATED PROTEIN 2A (ORP2A)	oxysterol binding protein-related protein 2A	down	0.474547	5.77223e-06
AT4G22570	ADENINE PHOSPHORIBOSYL TRANSFERASE 3 (APT3)	adenine phosphoribosyl transferase 3	down	0.127109	2.83686e-15
AT4G22690	CYTOCHROME P450, FAMILY 706, SUBFAMILY A, POLYPEPTIDE 1 (CYP706A1)	cytochrome P450, family 706, subfamily A, polypeptide 1	down	0.236601	0.000272084
AT4G22710	CYTOCHROME P450, FAMILY 706, SUBFAMILY A, POLYPEPTIDE 2 (CYP706A2)	cytochrome P450, family 706, subfamily A, polypeptide 2	down	0.175571	6.26409e-07
AT4G22758		uncharacterized protein	down	0.342199	3.25682e-05
AT4G22810	AT-HOOK MOTIF NUCLEAR LOCALIZED PROTEIN 24 (AHL24)	putative AT-hook DNA-binding family protein	down	0.427902	3.57097e-17
AT4G22850		SNARE associated Golgi protein family	down	0.536525	2.36319e-05
AT4G23000		calcineurin-like metallo-phosphoesterase family protein	down	0.251156	5.11597e-05
AT4G23030		MATE efflux family protein	down	0.190108	5.38946e-33
AT4G23060	IQ-DOMAIN 22 (IQD22)	protein IQ-domain 22	down	0.461638	1.16686e-36
AT4G23250	EMBRYO DEFECTIVE 1290 (emb1290)	cysteine-rich receptor-like protein kinase 17	down	0.0766945	1.81135e-81
AT4G23270		cysteine-rich receptor-like protein kinase 19	down	0.221958	2.41349e-07
AT4G23500	POLYGALACTURONASE CLADE F 12 (PGF12)	putative polygalacturonase	down	0.382873	1.34893e-24
AT4G24026		uncharacterized protein	down	0.32604	0.00296906
AT4G24110	HYPOXIA RESPONSE UNKNOWN PROTEIN 40 (HUP40)	uncharacterized protein	down	0.360231	2.2837e-224
AT4G24240	WRKY DNA-BINDING PROTEIN 7 (WRKY7)	WRKY transcription factor-like calmodulin binding protein	down	0.432552	5.6148e-15
AT4G24510	ECERIFERUM 2 (CER2)	fatty acid elongation machinery component ECERIFERUM2	down	0.493682	1.85521e-08
AT4G24570	DICARBOXYLATE CARRIER 2 (DIC2)	dicarboxylate carrier 2	down	0.441815	5.02512e-16
AT4G24780	(PLL19)	putative pectate lyase 18	down	0.119817	3.06015e-60
AT4G24790		AAA-type ATPase family protein	down	0.433126	1.93692e-06
AT4G25050	ACYL CARRIER PROTEIN 4 (ACP4)	acyl carrier protein 4	down	0.341039	9.3892e-135
AT4G25100	FE SUPEROXIDE DISMUTASE 1 (FSD1)	Fe-superoxide dismutase, partial [Arabidopsis thaliana]	down	0.376966	1.89547e-45
AT4G25433		peptidoglycan-binding LysM domain-containing protein	down	0.177461	7.6231e-07
AT4G25810	XYLOGLUCAN ENDOTRANSGLYCOSYLASE 6 (XTR6)	probable xyloglucan endotransglucosylase/hydrolase protein 23	down	0.162512	7.20852e-07
AT4G25840	GLYCEROL-3-PHOSPHATASE 1 (GPP1)	glycerol-3-phosphatase 1	down	0.54827	1.40558e-07
AT4G25960	ATP-BINDING CASSETTE B2 (ABCB2)	P-glycoprotein 2	down	0.35137	8.59557e-71
AT4G25990	CIA2-LIKE (CIL)	CIA2-like transcription factor	down	0.45085	6.72545e-51
AT4G26140		beta-galactosidase 12	down	0.3772	0.00230384
AT4G26400	BCA2A ZINC FINGER ATL 5 (BTL05)	RING/U-box domain-containing protein	down	0.450843	1.6831e-17
AT4G26540	(RGFR3)	putative LRR receptor-like serine/threonine-protein kinase	down	0.37092	0.00314686
AT4G26790	(GGL23)	GDSL esterase/lipase	down	0.193964	9.13306e-44
AT4G27280	CA2+-DEPENDENT MODULATOR OF ICR1 (CMI1)	EF-hand, calcium binding motif-containing protein	down	0.535281	7.92692e-07
AT4G27350		uncharacterized protein	down	0.534065	2.11731e-05
AT4G27440	PROTOCHLOROPHYLLIDE OXIDOREDUCTASE B (PORB)	light-dependent NADPH:protochlorophyllide oxidoreductase B	down	0.132446	4.10711e-50
AT4G27450	HYPOXIA RESPONSE UNKNOWN PROTEIN 54 (HUP54)	aluminum induced protein with YGL and LRDR motifs	down	0.468497	0
AT4G27700		rhodanese-like domain-containing protein	down	0.466176	1.91048e-05
AT4G27720		major facilitator protein	down	0.469625	2.27463e-53
AT4G27730	OLIGOPEPTIDE TRANSPORTER 1 (OPT6)	oligopeptide transporter	down	0.361179	0
AT4G27810		uncharacterized protein	down	0.328362	0.00634217
AT4G27860		vacuolar iron transporter-like protein	down	0.516943	2.71733e-48
AT4G28050	TETRASPANIN7 (TET7)	tetraspanin7	down	0.434395	4.50928e-43
AT4G28270	RING MEMBRANE-ANCHOR 2 (RMA2)	E3 ubiquitin-protein ligase RMA2	down	0.320032	2.09481e-56
AT4G28560	ROP-INTERACTIVE CRIB MOTIF-CONTAINING PROTEIN 7 (RIC7)	ROP-interactive CRIB motif-containing protein 7	down	0.331207	8.68505e-05
AT4G28750	PSA E1 KNOCKOUT (PSAE-1)	photosystem I reaction center subunit E	down	0.45742	9.45461e-06
AT4G28890	ARABIDOPSIS T??XICOS EN LEVADURA 42 (ATL42)	E3 ubiquitin-protein ligase ATL42	down	0.531264	1.89871e-11
AT4G29030		putative membrane lipoprotein	down	0.36567	1.50614e-13
AT4G29220	PHOSPHOFRUCTOKINASE 1 (PFK1)	PREDICTED: ATP-dependent 6-phosphofructokinase 1 isoform X1 [Camelina sativa]	down	0.432143	0.000208995
AT4G29780		uncharacterized protein	down	0.299669	8.45157e-19
AT4G30130		uncharacterized protein	down	0.180715	1.24124e-11
AT4G30200	VERNALIZATION5/VIN3-LIKE 1 (VEL1)	vernalization5/VIN3-like protein	down	0.504029	3.8562e-83
AT4G30250		P-loop containing nucleoside triphosphate hydrolases superfamily protein	down	0.440625	4.47383e-05
AT4G30270	XYLOGLUCAN ENDOTRANSGLUCOSYLASE/HYDROLASE 24 (XTH24)	xyloglucan endotransglucosylase/hydrolase protein 24	down	0.209166	1.18277e-05
AT4G30280	XYLOGLUCAN ENDOTRANSGLUCOSYLASE/HYDROLASE 18 (XTH18)	probable xyloglucan endotransglucosylase/hydrolase protein 18	down	0.213435	5.11694e-13
AT4G30290	XYLOGLUCAN ENDOTRANSGLUCOSYLASE/HYDROLASE 19 (XTH19)	xyloglucan endotransglucosylase/hydrolase 19	down	0.381058	0
AT4G30410	IBH1-LIKE 1 (IBL1)	protein IBH1-LIKE 1	down	0.436739	0.000442817
AT4G30440	UDP-D-GLUCURONATE 4-EPIMERASE 1 (GAE1)	UDP-D-glucuronate 4-epimerase 1	down	0.254308	0
AT4G30470		cinnamoyl-CoA reductase like protein	down	0.43039	2.52298e-32
AT4G30490		AFG1-like ATPase family protein	down	0.461123	4.22824e-25
AT4G30500		uncharacterized protein	down	0.475038	0.00142661
AT4G30610	BRI1 SUPPRESSOR 1 (BRS1)	serine carboxypeptidase 24	down	0.312677	2.13464e-19
AT4G30860	SET DOMAIN GROUP 4 (SDG4)	histone-lysine N-methyltransferase ASHR3	down	0.434909	5.84907e-05
AT4G30940		BTB/POZ domain with WD40/YVTN repeat-containing protein	down	0.37268	5.65515e-06
AT4G31020	ABHD17 (ALPHA/BETA HYDROLASE DOMAIN-CONTAINING PROTEIN 17)-LIKE ACYL PROTEIN THIOESTERASE 8 (ABAPT8)	alpha/beta-Hydrolases superfamily protein	down	0.502729	0.00203652
AT4G31320	SMALL AUXIN UPREGULATED RNA 37 (SAUR37)	SAUR-like auxin-responsive protein	down	0.318216	1.77923e-23
AT4G31620	REPRODUCTIVE MERISTEM 36 (REM36)	transcriptional factor B3 family protein	down	0.253278	0.000556976
AT4G31760		peroxidase 46	down	0.103528	3.63005e-37
AT4G31800	WRKY DNA-BINDING PROTEIN 18 (WRKY18)	WRKY DNA-binding protein 18	down	0.402687	1.89942e-50
AT4G32340		tetratricopeptide repeat domain-containing protein-like protein	down	0.361094	2.97859e-07
AT4G32410	CELLULOSE SYNTHASE 1 (CESA1)	cellulose synthase A catalytic subunit 1 [UDP-forming]	down	0.549052	2.03392e-184
AT4G32460	(BDX)	uncharacterized protein	down	0.246095	0
AT4G32690	HEMOGLOBIN 3 (GLB3)	hemoglobin 3	down	0.403045	1.49705e-19
AT4G32980	HOMEOBOX GENE 1 (ATH1)	homeobox protein ATH1	down	0.361703	0.00377557
AT4G33050		calmodulin-binding protein	down	0.294593	0.00162771
AT4G33070	PYRUVATE DECARBOXYLASE 1 (PDC1)	pyruvate decarboxylase 1	down	0.108929	0
AT4G33220	PECTIN METHYLESTERASE 44 (PME44)	pectinesterase 44	down	0.413953	4.53037e-77
AT4G33530	K+ UPTAKE PERMEASE 5 (KUP5)	K+ uptake permease 5	down	0.429723	3.42003e-11
AT4G33560	WOUND-INDUCED POLYPEPTIDE 5 (WIP5)	Wound-responsive family protein	down	0.122895	9.10271e-31
AT4G33666		uncharacterized protein	down	0.286539	3.48774e-05
AT4G33960		uncharacterized protein	down	0.458319	1.60843e-08
AT4G34000	ABSCISIC ACID RESPONSIVE ELEMENTS-BINDING FACTOR 3 (ABF3)	abscisic acid responsive elements-binding factor 3	down	0.429494	0.0021384
AT4G34120	LOSS OF THE TIMING OF ET AND JA BIOSYNTHESIS 1 (LEJ1)	cystathionine beta-synthase domain-containing protein	down	0.532557	3.02803e-29
AT4G34160	CYCLIN D3;1 (CYCD3;1)	cyclin-D3-1	down	0.24593	5.94754e-12
AT4G34630		uncharacterized protein	down	0.480483	5.81077e-13
AT4G34640	SQUALENE SYNTHASE 1 (SQS1)	Squalene synthase 1	down	0.414163	1.61251e-29
AT4G34780	SMALL AUXIN UPREGULATED RNA 2 (SAUR2)	SAUR-like auxin-responsive protein	down	0.301708	0.00267313
AT4G34790	SMALL AUXIN UPREGULATED RNA 3 (SAUR3)	SAUR-like auxin-responsive protein	down	0.30765	5.16328e-99
AT4G34800	SMALL AUXIN UPREGULATED RNA 4 (SAUR4)	SAUR-like auxin-responsive protein	down	0.318264	1.4231e-23
AT4G34810	SMALL AUXIN UPREGULATED RNA 5 (SAUR5)	SAUR-like auxin-responsive protein	down	0.285614	3.79449e-06
AT4G34840	METHYLTHIOADENOSINE NUCLEOSIDASE 2 (MTN2)	5&apos;-methylthioadenosine nucleosidase 2	down	0.485712	4.06518e-06
AT4G35100	PLASMA MEMBRANE INTRINSIC PROTEIN 3 (PIP3)	plasma membrane intrinsic protein 3	down	0.41421	0
AT4G35110	PHOSPHOLIPASE-LIKE PROTEIN 4 (PEARLI 4)	phospholipase-like (PEARLI 4) family protein	down	0.333061	1.3842e-36
AT4G35180	LYS/HIS TRANSPORTER 7 (LHT7)	LYS/HIS transporter 7	down	0.307968	0.00364157
AT4G35190	LONELY GUY 5 (LOG5)	cytokinin riboside 5&apos;-monophosphate phosphoribohydrolase LOG5	down	0.29565	0.00201756
AT4G35250	HIGH CHLOROPHYLL FLUORESCENCE PHENOTYPE 244 (HCF244)	Rossmann-fold NAD(P)-binding domain-containing protein	down	0.310974	1.64686e-09
AT4G35270	NIN-LIKE PROTEIN 2 (NLP2)	plant regulator RWP-RK family protein	down	0.361141	1.06403e-07
AT4G35290	GLUTAMATE RECEPTOR 2 (GLUR2)	glutamate receptor 3.2	down	0.216327	8.14988e-06
AT4G35480	RING-H2 FINGER A3B (RHA3B)	putative RING-H2 finger protein RHA3b	down	0.552714	2.32892e-05
AT4G35640	SERINE ACETYLTRANSFERASE 3;2 (SERAT3;2)	serine acetyltransferase 3;2	down	0.270929	1.17519e-17
AT4G35783	ROTUNDIFOLIA LIKE 6 (RTFL6)	protein rotundifolia like 6	down	0.279204	0.00153085
AT4G36240	GATA TRANSCRIPTION FACTOR 7 (GATA7)	GATA transcription factor 7	down	0.109633	2.35236e-13
AT4G36250	ALDEHYDE DEHYDROGENASE 3F1 (ALDH3F1)	aldehyde dehydrogenase 3F1	down	0.366367	4.67142e-168
AT4G36500		uncharacterized protein	down	0.219511	0.00011458
AT4G36810	GERANYLGERANYL PYROPHOSPHATE SYNTHASE 1 (GGPS1)	geranylgeranyl pyrophosphate synthase 1	down	0.503795	7.48245e-29
AT4G36880	CYSTEINE PROTEINASE1 (CP1)	cysteine proteinase1	down	0.34987	0
AT4G36930	SPATULA (SPT)	transcription factor SPATULA	down	0.533085	2.05977e-28
AT4G37160	SKU5 SIMILAR 15 (sks15)	PREDICTED: L-ascorbate oxidase homolog [Camelina sativa]	down	0.356415	0.0046295
AT4G37370	CYTOCHROME P450, FAMILY 81, SUBFAMILY D, POLYPEPTIDE 8 (CYP81D8)	cytochrome P450, family 81, subfamily D, polypeptide 8	down	0.233836	8.64798e-05
AT4G37400	CYTOCHROME P450, FAMILY 81, SUBFAMILY F, POLYPEPTIDE 3 (CYP81F3)	cytochrome P450, family 81, subfamily F, polypeptide 3	down	0.311167	5.87351e-13
AT4G37410	CYTOCHROME P450, FAMILY 81, SUBFAMILY F, POLYPEPTIDE 4 (CYP81F4)	cytochrome P450, family 81, subfamily F, polypeptide 4	down	0.121103	1.48304e-16
AT4G37430	CYTOCHROME P450, FAMILY 91, SUBFAMILY A, POLYPEPTIDE 2 (CYP91A2)	cytochrome P450 81F1	down	0.455174	1.33793e-14
AT4G37450		Lysine-rich arabinogalactan protein 18	down	0.344104	8.31954e-08
AT4G38340	NIN-LIKE PROTEIN 3 (NLP3)	nodule inception protein-like protein 3	down	0.33212	1.63347e-09
AT4G38400	EXPANSIN-LIKE A2 (EXLA2)	expansin-like A2	down	0.116142	6.36636e-11
AT4G38420	SKU5 SIMILAR 9 (sks9)	protein SKU5 similar 9	down	0.10862	5.84248e-12
AT4G38470	SERINE/THREONINE/TYROSINE KINASE 46 (STY46)	ACT-like protein tyrosine kinase family protein	down	0.553565	1.70737e-23
AT4G38950		ATP binding microtubule motor family protein	down	0.474076	0.000144982
AT4G38970	FRUCTOSE-BISPHOSPHATE ALDOLASE 2 (FBA2)	fructose-bisphosphate aldolase 2	down	0.475388	8.95722e-170
AT4G39070	BZS1 (BZS1)	putative zinc finger transcription factor BZS1	down	0.229775	1.22731e-10
AT4G39080	VACUOLAR PROTON ATPASE A3 (VHA-A3)	vacuolar proton ATPase A3	down	0.552153	9.70329e-116
AT4G39090	RESPONSIVE TO DEHYDRATION 19 (RD19)	cysteine proteinase RD19a	down	0.348543	0
AT4G39330	CINNAMYL ALCOHOL DEHYDROGENASE 9 (CAD9)	putative cinnamyl alcohol dehydrogenase 9	down	0.118693	0
AT4G39510	CYTOCHROME P450, FAMILY 96, SUBFAMILY A, POLYPEPTIDE 12 (CYP96A12)	cytochrome P450, family 96, subfamily A, polypeptide 12	down	0.368272	3.56713e-56
AT4G39780	(ERF60)	ethylene-responsive transcription factor ERF060	down	0.105908	6.77989e-27
AT4G39790		uncharacterized protein	down	0.439783	8.39222e-06
AT4G39830	CUPREDOXIN SUPERFAMILY PROTEIN (AO)	putative L-ascorbate oxidase	down	0.346776	0.00882757
AT5G01040	LACCASE 8 (LAC8)	laccase 8	down	0.321866	0
AT5G01075	TWISTED SEED1 (TWS1)	Glycosyl hydrolase family 35 protein	down	0.406511	3.81696e-16
AT5G01180	NRT1/ PTR FAMILY 8.2 (NPF8.2)	peptide transporter PTR5	down	0.261315	0.000829342
AT5G01240	LIKE AUXIN RESISTANT 1 (LAX1)	auxin transporter-like protein 1	down	0.336366	3.2689e-17
AT5G01530	LIGHT HARVESTING COMPLEX PHOTOSYSTEM II (LHCB4.1)	chlorophyll a-b binding protein CP29.1	down	0.433129	1.37754e-35
AT5G01600	FERRETIN 1 (FER1)	ferretin 1	down	0.333874	2.64518e-11
AT5G01790		uncharacterized protein	down	0.24823	8.38077e-09
AT5G01800		saposin B domain-containing protein	down	0.518594	1.10575e-13
AT5G01850		protein kinase family protein	down	0.298515	5.53973e-06
AT5G01870		pathogenesis-related lipid transfer protein	down	0.23016	9.13273e-26
AT5G02180		transmembrane amino acid transporter family protein	down	0.334043	2.35657e-26
AT5G02260	EXPANSIN A9 (EXPA9)	expansin A9	down	0.475228	0
AT5G02350		cysteine/histidine-rich C1 domain-containing protein	down	0.434583	0.000118442
AT5G02440		uncharacterized protein	down	0.374488	0.000305464
AT5G02490	(Hsp70-2)	heat shock protein 70	down	0.554984	2.76543e-75
AT5G02540		NAD(P)-binding Rossmann-fold superfamily protein	down	0.185021	2.8027e-29
AT5G02550		uncharacterized protein	down	0.524974	3.17479e-12
AT5G02890		HXXXD-type acyl-transferase-like protein	down	0.260026	1.33034e-28
AT5G03230		uncharacterized protein	down	0.32609	5.8768e-25
AT5G03350	SA-INDUCED LEGUME LECTIN-LIKE PROTEIN 1 (SAI-LLP1)	lectin-like protein	down	0.106686	2.90681e-10
AT5G03440		uncharacterized protein	down	0.495797	0.00401432
AT5G03510		C2H2-type zinc finger protein	down	0.208851	9.78308e-08
AT5G03570		nickel transport protein FPN2	down	0.0907984	4.74867e-33
AT5G03760	(ATCSLA09)	glucomannan 4-beta-mannosyltransferase 9	down	0.390341	0.000226115
AT5G03870		Glutaredoxin family protein	down	0.0765204	1.9378e-22
AT5G04040	SUGAR-DEPENDENT1 (SDP1)	triacylglycerol lipase SDP1	down	0.533341	9.34095e-94
AT5G04160	(UUAT1)	hypothetical protein CARUB_v10001004mg [Capsella rubella]	down	0.421731	2.30594e-15
AT5G04220	(SYTC)	synaptotagmin-3	down	0.369908	0.000170501
AT5G04230	PHENYL ALANINE AMMONIA-LYASE 3 (PAL3)	phenylalanine ammonia-lyase 3	down	0.335331	2.69299e-09
AT5G04310	PECTATE LYASE LIKE12 (PLL12)	pectin lyase-like superfamily protein	down	0.502904	2.02601e-07
AT5G04420		kelch repeat-containing protein	down	0.541003	1.28823e-11
AT5G04480	BURSTING POLLEN (BUP)	UDP-glycosyltransferase family protein	down	0.474763	5.8139e-13
AT5G04490	VITAMIN E PATHWAY GENE 5 (VTE5)	phytol kinase 1	down	0.200051	1.19175e-05
AT5G04530	3-KETOACYL-COA SYNTHASE 19 (KCS19)	3-ketoacyl-CoA synthase 19	down	0.0834096	2.20774e-56
AT5G04770	CATIONIC AMINO ACID TRANSPORTER 6 (CAT6)	cationic amino acid transporter 6	down	0.277257	0.00016117
AT5G04840		bZIP protein	down	0.526399	0.000674218
AT5G04885		Glycosyl hydrolase family protein	down	0.539825	3.49854e-92
AT5G05180		uncharacterized protein	down	0.400705	1.15809e-08
AT5G05890	UDP-GLUCOSYL TRANSFERASE 76C5 (UGT76C5)	UDP-glycosyltransferase 76C5	down	0.0729954	6.40704e-229
AT5G06850	FT-INTERACTING PROTEIN 1 (FTIP1)	FT-interacting protein 1	down	0.228668	2.68169e-11
AT5G07110	PRENYLATED RAB ACCEPTOR 1.B6 (PRA1.B6)	PRA1 family protein B6	down	0.481867	0.000603272
AT5G07340		calnexin2	down	0.445262	1.38598e-163
AT5G07580	(ERF106)	ethylene-responsive transcription factor ERF106	down	0.199916	9.20386e-52
AT5G07590		WD40 domain-containing protein	down	0.556245	5.90061e-11
AT5G07680	NAC DOMAIN CONTAINING PROTEIN 80 (NAC080)	NAC domain containing protein 80	down	0.0112695	1.18885e-41
AT5G07860		HXXXD-type acyl-transferase family protein	down	0.48478	5.0016e-05
AT5G08050	(RIQ1)	uncharacterized protein	down	0.377032	0.000158038
AT5G08350		GRAM domain-containing protein / ABA-responsive protein-related	down	0.403282	0.00617986
AT5G08370	ALPHA-GALACTOSIDASE 2 (AGAL2)	alpha-galactosidase 2	down	0.0766453	1.83198e-147
AT5G08390	KATANIN P80 SUBUNIT 3 (KTN80.3)	transducin/WD40 repeat-like superfamily protein	down	0.485528	5.40932e-10
AT5G08460		GDSL esterase/lipase	down	0.15056	1.1578e-07
AT5G09440	EXORDIUM LIKE 4 (EXL4)	protein exordium like 4	down	0.246583	1.7272e-21
AT5G09660	PEROXISOMAL NAD-MALATE DEHYDROGENASE 2 (PMDH2)	peroxisomal NAD-malate dehydrogenase 2	down	0.539697	3.17483e-08
AT5G09820	FIBRILLIN5 (FBN5)	putative plastid-lipid-associated protein 7	down	0.457153	6.67975e-05
AT5G09870	CELLULOSE SYNTHASE 5 (CESA5)	cellulose synthase A catalytic subunit 5 [UDP-forming]	down	0.536867	1.75128e-14
AT5G10340		F-box protein	down	0.345196	2.8274e-05
AT5G11140		phospholipase-like (PEARLI 4) family protein	down	0.318521	0.00300976
AT5G11230	UDPARABINOFURANOSE TRANSPORTER 2 (UAFT2)	Nucleotide-sugar transporter family protein	down	0.4932	8.70538e-13
AT5G11412		RNA-binding (RRM/RBD/RNP motifs) family protein	down	0.0835524	1.89699e-15
AT5G11590	TINY2 (TINY2)	dehydration-responsive element-binding protein 3	down	0.343666	0.00632177
AT5G11720	ALPHA-GLUCOSIDASE (AGLU1)	glycosyl hydrolases family 31 protein	down	0.461642	5.88089e-18
AT5G12050	BIG GRAIN 1 (BG1)	uncharacterized protein	down	0.550613	0.00613295
AT5G12130	PIGMENT DEFECTIVE 149 (pde149)	protein pigment defective 149	down	0.55203	1.15809e-08
AT5G12940		leucine-rich repeat-containing protein	down	0.461779	6.73529e-11
AT5G12960		uncharacterized protein	down	0.409349	0.000988131
AT5G13060	ARMADILLO BTB PROTEIN 1 (ABAP1)	ARMADILLO BTB protein 1	down	0.409544	1.54332e-07
AT5G13100		uncharacterized protein	down	0.174186	4.44701e-146
AT5G13180	NAC DOMAIN CONTAINING PROTEIN 83 (NAC083)	NAC domain containing protein 83	down	0.403572	1.05913e-08
AT5G13220	(PW220)	protein TIFY 9	down	0.539422	3.0724e-07
AT5G13370	GRETCHEN HAGEN 3.15 (GH3.15)	auxin-responsive GH3 family protein	down	0.358121	0
AT5G13400		putative peptide/nitrate transporter	down	0.170014	1.50673e-200
AT5G13550	SULFATE TRANSPORTER 4.1 (SULTR4;1)	sulfate transporter 4.1	down	0.338707	2.57471e-09
AT5G13630	GENOMES UNCOUPLED 5 (GUN5)	magnesium chelatase subunit H	down	0.132962	2.49452e-19
AT5G13820	TELOMERIC DNA BINDING PROTEIN 1 (TBP1)	Telomere repeat-binding protein 4	down	0.280509	4.01852e-13
AT5G13870	XYLOGLUCAN ENDOTRANSGLUCOSYLASE/HYDROLASE 5 (XTH5)	endoxyloglucan transferase A4	down	0.357433	4.349e-286
AT5G13960	SU(VAR)3-9 HOMOLOG 4 (SUVH4)	histone-lysine N-methyltransferase, H3 lysine-9 specific SUVH4	down	0.422754	8.38229e-12
AT5G14070	(ROXY2)	glutaredoxin ROXY2	down	0.115322	2.83869e-08
AT5G14700		Rossmann-fold NAD(P)-binding domain-containing protein	down	0.119963	1.56547e-10
AT5G14760	L-ASPARTATE OXIDASE (AO)	L-aspartate oxidase	down	0.284353	5.74117e-76
AT5G14880	POTASSIUM UPTAKE 8 (KUP8)	potassium transporter 8	down	0.445827	3.04519e-14
AT5G14930	SENESCENCE-ASSOCIATED GENE 101 (SAG101)	acyl hydrolase	down	0.143535	8.34857e-08
AT5G15050	GLCA TRANSFERASE 14B (GLCAT14B)	core-2/I-branching beta-1,6-N-acetylglucosaminyltransferase family protein	down	0.54477	1.15259e-06
AT5G15150	HOMEOBOX 3 (HB-3)	homeobox-leucine zipper protein HAT7	down	0.404523	1.18963e-15
AT5G15230	GAST1 PROTEIN HOMOLOG 4 (GASA4)	gibberellin-regulated protein 4	down	0.537399	2.66818e-08
AT5G15310	MYB DOMAIN PROTEIN 16 (MYB16)	myb domain protein 16	down	0.0833424	2.20381e-11
AT5G15350	EARLY NODULIN-LIKE PROTEIN 17 (ENODL17)	early nodulin-like protein 17	down	0.304299	1.27368e-102
AT5G15470	GALACTURONOSYLTRANSFERASE 14 (GAUT14)	putative protein [Arabidopsis thaliana]	down	0.545802	2.69133e-12
AT5G15580	LONGIFOLIA1 (LNG1)	protein longifolia1	down	0.289333	1.39316e-146
AT5G15640		mitochondrial substrate carrier family protein	down	0.515942	5.04438e-12
AT5G15860	PRENYLCYSTEINE METHYLESTERASE (PCME)	prenylcysteine methylesterase	down	0.50589	4.45515e-26
AT5G16000	NSP-INTERACTING KINASE 1 (NIK1)	NSP-interacting kinase 1	down	0.442656	9.65631e-12
AT5G16590	LEUCINE RICH REPEAT PROTEIN 1 (LRR1)	leucine-rich repeat protein 1	down	0.491822	3.8516e-17
AT5G16870		peptidyl-tRNA hydrolase II (PTH2) family protein	down	0.543154	2.89124e-09
AT5G17430	BABY BOOM (BBM)	AP2-like ethylene-responsive transcription factor BBM	down	0.49306	1.17669e-08
AT5G17470		putative calcium-binding protein CML32	down	0.290128	0.00220696
AT5G17760		P-loop containing nucleoside triphosphate hydrolases superfamily protein	down	0.121324	3.69416e-13
AT5G17960		cysteine/histidine-rich C1 domain-containing protein	down	0.202802	1.90359e-05
AT5G18460		uncharacterized protein	down	0.554792	4.63427e-11
AT5G18660	PALE-GREEN AND CHLOROPHYLL B REDUCED 2 (PCB2)	3,8-divinyl protochlorophyllide	down	0.390402	5.70998e-16
AT5G18670	BETA-AMYLASE 3 (BMY3)	putative beta-amylase BMY3	down	0.317194	4.55217e-36
AT5G18700	RUNKEL (RUK)	protein kinase family protein with ARM repeat domain	down	0.426763	6.00579e-18
AT5G18860	NUCLEOSIDE HYDROLASE 3 (NSH3)	nucleoside hydrolase 3	down	0.0874903	8.28567e-27
AT5G19060		uncharacterized protein	down	0.235347	0.000286628
AT5G19097.1		Putative retroelement polyprotein [Arabidopsis thaliana]	down	0.123366	1.27994e-10
AT5G19100		Eukaryotic aspartyl protease family protein	down	0.410339	1.86686e-23
AT5G19110		Eukaryotic aspartyl protease family protein	down	0.264903	1.71111e-14
AT5G19120		aspartyl protease family protein	down	0.539876	4.31216e-41
AT5G19240		GPI-anchored glycoprotein membrane precursor	down	0.234453	0.000189507
AT5G19290	(MAGL16)	esterase/lipase/thioesterase family protein	down	0.325128	1.16337e-293
AT5G19340		uncharacterized protein	down	0.211429	3.66234e-12
AT5G19520	MECHANOSENSITIVE CHANNEL OF SMALL CONDUCTANCE-LIKE 9 (MSL9)	mechanosensitive channel of small conductance-like 9	down	0.139589	0
AT5G19550	ASPARTATE AMINOTRANSFERASE 2 (ASP2)	aspartate aminotransferase	down	0.393647	0
AT5G20250	DARK INDUCIBLE 10 (DIN10)	putative galactinol--sucrose galactosyltransferase 6	down	0.0998045	0
AT5G20270	HEPTAHELICAL TRANSMEMBRANE PROTEIN1 (HHP1)	heptahelical transmembrane protein1	down	0.302679	1.51416e-45
AT5G20490	(XIK)	RecName: Full=Myosin-17; AltName: Full=Myosin XI K; Short=AtXIK	down	0.498029	3.13893e-47
AT5G20935	CHLORORESPIRATORY REDUCTION 42 (CRR42)	uncharacterized protein	down	0.32213	0.00101339
AT5G21100		L-ascorbate oxidase	down	0.480281	0.00631717
AT5G21105		L-ascorbate oxidase	down	0.320313	1.94425e-46
AT5G22200		late embryogenesis abundant hydroxyproline-rich glycoprotein	down	0.0411298	6.12085e-18
AT5G22500	FATTY ACID REDUCTASE 1 (FAR1)	fatty acyl-CoA reductase 1	down	0.422031	1.3976e-39
AT5G22740	CELLULOSE SYNTHASE-LIKE A02 (CSLA02)	glucomannan 4-beta-mannosyltransferase 2	down	0.469197	7.20026e-70
AT5G22810		GDSL esterase/lipase	down	0.206781	3.6657e-23
AT5G22830	MAGNESIUM (MG) TRANSPORTER 10 (MGT10)	magnesium transporter 10	down	0.518985	1.41012e-05
AT5G22930		uncharacterized protein	down	0.201885	5.5132e-09
AT5G22940		probable glucuronoxylan glucuronosyltransferase F8H	down	0.238769	1.06358e-11
AT5G23060	CALCIUM SENSING RECEPTOR (CaS)	calcium sensing receptor	down	0.313166	4.8905e-05
AT5G23210	SERINE CARBOXYPEPTIDASE-LIKE 34 (SCPL34)	serine carboxypeptidase-like 34	down	0.172085	1.19761e-78
AT5G23370		putative GEM-like protein 8	down	0.325422	0.00545113
AT5G23730	REPRESSOR OF UV-B PHOTOMORPHOGENESIS 2 (RUP2)	WD repeat-containing protein RUP2	down	0.21864	1.25748e-15
AT5G23820	MD2-RELATED LIPID RECOGNITION 3 (ML3)	hypothetical protein ARALYDRAFT_910395 [Arabidopsis lyrata subsp. lyrata]	down	0.521308	4.45515e-26
AT5G23940	PERMEABLE LEAVES3 (PEL3)	putative acyl-transferase PEL3	down	0.16448	5.64602e-74
AT5G23950		unnamed protein product [Arabidopsis thaliana]	down	0.4579	1.54418e-05
AT5G24030	SLAC1 HOMOLOGUE 3 (SLAH3)	SLAC1 homologue 3	down	0.280179	0.000275464
AT5G24150	(SQP1)	Squalene monooxygenase 5	down	0.436943	2.0174e-122
AT5G24260		prolyl oligopeptidase family protein	down	0.483965	4.71316e-36
AT5G24290	MEMBRANE OF ER BODY 2 (MEB2)	membrane protein of ER body 2	down	0.339592	3.62791e-05
AT5G24850	CRYPTOCHROME 3 (CRY3)	RecName: Full=Cryptochrome DASH, chloroplastic/mitochondrial; AltName: Full=Cryptochrome-3; Flags: Precursor [Arabidopsis thaliana]	down	0.385437	1.90885e-11
AT5G24915.1		PREDICTED: uncharacterized protein LOC104753583 [Camelina sativa]	down	0.0964809	7.3589e-40
AT5G25450		cytochrome bd ubiquinol oxidase	down	0.414652	0.001814
AT5G25460	DUF642 L-GALL RESPONSIVE GENE 2 (DGR2)	UF642 l-GalL-responsive protein 1	down	0.388608	0
AT5G25610	RESPONSIVE TO DESICCATION 22 (RD22)	dehydration-responsive protein RD22	down	0.168633	3.59811e-43
AT5G26200		mitochondrial substrate carrier family protein	down	0.144752	2.37054e-87
AT5G26220	GAMMA-GLUTAMYL CYCLOTRANSFERASE 2;1 (GGCT2;1)	ChaC-like family protein	down	0.0940302	4.89334e-13
AT5G26230	MEMBRANE-ASSOCIATED KINASE REGULATOR 1 (MAKR1)	membrane-associated kinase regulator	down	0.520785	0.00456443
AT5G26280		TRAF-like family protein	down	0.314807	2.41182e-73
AT5G26667	(PYR6)	UMP-CMP kinase	down	0.548906	2.3248e-18
AT5G27450	MEVALONATE KINASE (MK)	mevalonate kinase	down	0.475096	6.08044e-12
AT5G27490		Integral membrane Yip1 family protein	down	0.446733	2.23133e-06
AT5G27610	ALWAYS EARLY 1 (ALY1)	protein ALWAYS EARLY 1	down	0.544959	7.7227e-06
AT5G28020	CYSTEINE SYNTHASE D2 (CYSD2)	cysteine synthase D2	down	0.488527	0.000184194
AT5G28050		hypothetical protein CARUB_v10001660mg, partial [Capsella rubella]	down	0.538027	3.77439e-28
AT5G28540	(BIP1)	Luminal-binding protein 1	down	0.532878	0
AT5G28610		Hypothetical protein T10I18.2 [Arabidopsis thaliana]	down	0.339638	0.00773082
AT5G28770	(BZO2H3)	basic leucine zipper 63	down	0.261922	0.000306632
AT5G34940	GLUCURONIDASE 3 (GUS3)	glucuronidase 3	down	0.343292	2.45982e-54
AT5G35732		uncharacterized protein	down	0.397241	6.01952e-06
AT5G35735		putative auxin-responsive protein	down	0.315759	8.52623e-17
AT5G35790	GLUCOSE-6-PHOSPHATE DEHYDROGENASE 1 (G6PD1)	glucose-6-phosphate dehydrogenase 1	down	0.509612	2.7588e-12
AT5G35970		P-loop containing nucleoside triphosphate hydrolases superfamily protein	down	0.549554	0.00012176
AT5G36110	CYTOCHROME P450, FAMILY 716, SUBFAMILY A, POLYPEPTIDE 1 (CYP716A1)	cytochrome P450, family 716, subfamily A, polypeptide 1	down	0.32726	1.17034e-11
AT5G36120	COFACTOR ASSEMBLY, COMPLEX C (B6F) (CCB3)	cofactor assembly, complex C (B6F)	down	0.52694	2.45521e-06
AT5G37000		Exostosin family protein	down	0.500548	0.00563446
AT5G37500		potassium channel GORK	down	0.296087	0.000434264
AT5G37770	TOUCH 2 (TCH2)	calcium-binding protein CML24	down	0.288197	9.18932e-44
AT5G38520	CHLOROPHYLL DEPHYTYLASE1 (CLD1)	alpha/beta-hydrolase-like protein	down	0.442647	0.00063052
AT5G38700		uncharacterized protein	down	0.333304	0.0070657
AT5G39080		HXXXD-type acyl-transferase-like protein	down	0.425841	3.52057e-48
AT5G39090		HXXXD-type acyl-transferase-like protein	down	0.173675	1.19868e-06
AT5G39100	GERMIN-LIKE PROTEIN 6 (GLP6)	RecName: Full=Germin-like protein subfamily 1 member 13; Flags: Precursor [Arabidopsis thaliana]	down	0.307493	0.00367781
AT5G39110		germin-like protein subfamily 1 member 14	down	0.196076	1.17628e-06
AT5G39850		40S ribosomal protein S9-2	down	0.159133	0
AT5G39890	PLANT CYSTEINE OXIDASE 2 (PCO2)	uncharacterized protein	down	0.258754	8.07697e-121
AT5G40390	SEED IMBIBITION 1-LIKE (SIP1)	putative galactinol--sucrose galactosyltransferase 5	down	0.298789	2.3789e-06
AT5G40890	CHLORIDE CHANNEL A (CLC-A)	chloride channel protein CLC-a	down	0.0696478	2.53199e-55
AT5G41180		putative leucine-rich repeat transmembrane protein kinase	down	0.552833	0.000245417
AT5G42020		Luminal-binding protein 2	down	0.399472	0
AT5G42030		ABL interactor-like protein 4	down	0.3044	1.05296e-09
AT5G42240	SERINE CARBOXYPEPTIDASE-LIKE 42 (scpl42)	serine carboxypeptidase-like 42	down	0.487031	1.83636e-41
AT5G42750	BRI1 KINASE INHIBITOR 1 (BKI1)	BRI1 kinase inhibitor 1	down	0.504067	6.44028e-09
AT5G42830		HXXXD-type acyl-transferase-like protein	down	0.279033	4.09769e-05
AT5G42840		cysteine/histidine-rich C1 domain-containing protein	down	0.387569	0.000984141
AT5G42860	COMPANION OF CELLULOSE SYNTHASE 2 (CC2)	uncharacterized protein	down	0.436447	5.19641e-06
AT5G43060	ESPONSIVE TO DEHYDRATION 21B (RD21B)	Granulin repeat cysteine protease family protein	down	0.205448	6.76526e-190
AT5G43190		F-box/kelch-repeat protein	down	0.151226	3.56759e-69
AT5G43420	ARABIDOPSIS TOXICOS EN LEVADURA 16 (ATL16)	RING-H2 finger protein	down	0.329001	1.4773e-16
AT5G43760	3-KETOACYL-COA SYNTHASE 20 (KCS20)	3-ketoacyl-CoA synthase 20	down	0.244482	7.99439e-139
AT5G43830		aluminium induced protein with YGL and LRDR motifs	down	0.24782	6.91527e-275
AT5G43910		pfkB-like carbohydrate kinase family protein	down	0.429813	0.00173283
AT5G44980		putative F-box/FBD/LRR-repeat protein	down	0.328523	0.000177112
AT5G45280	PECTIN ACETYLESTERASE 11 (PAE11)	pectinacetylesterase family protein	down	0.315701	7.48819e-101
AT5G45340	CYTOCHROME P450, FAMILY 707, SUBFAMILY A, POLYPEPTIDE 3 (CYP707A3)	abscisic acid 8&apos;-hydroxylase 3	down	0.0939318	2.58023e-43
AT5G45470		uncharacterized protein	down	0.468458	3.14278e-09
AT5G45480		uncharacterized protein	down	0.290338	9.89276e-88
AT5G45490		putative disease resistance protein	down	0.44783	1.21214e-34
AT5G45580	G2-LIKE FLAVONOID REGULATOR (GFR)	hypothetical protein [Arabidopsis thaliana]	down	0.3886	0.00155865
AT5G45650		subtilase family protein	down	0.325592	0
AT5G45670		GDSL esterase/lipase	down	0.187743	0
AT5G45680	FK506-BINDING PROTEIN 13 (FKBP13)	peptidyl-prolyl cis-trans isomerase FKBP13	down	0.519036	0.00354346
AT5G45750	RAB GTPASE HOMOLOG A1C (RABA1c)	Ras-related protein RABA1c	down	0.451034	8.14797e-35
AT5G45850		uncharacterized protein	down	0.206485	2.34696e-05
AT5G45930	MAGNESIUM CHELATASE I2 (CHLI2)	magnesium chelatase subunit I2	down	0.457869	7.24974e-22
AT5G46110	ACCLIMATION OF PHOTOSYNTHESIS TO ENVIRONMENT 2 (APE2)	triose phosphate/phosphate translocator TPT	down	0.35212	3.22096e-10
AT5G46530		AWPM-19-like family protein	down	0.260421	0.000391738
AT5G46880	HOMEOBOX-7 (HB-7)	homeobox-leucine zipper protein HDG5	down	0.22379	9.41046e-32
AT5G46910	JUMONJI 13 (JMJ13)	transcription factor jumonji (jmj) family protein / zinc finger (C5HC2 type) family protein	down	0.469367	5.36273e-08
AT5G47230	ETHYLENE RESPONSIVE ELEMENT BINDING FACTOR 5 (ERF5)	ethylene responsive element binding factor 5 (ATERF5) [Arabidopsis thaliana]	down	0.185424	1.53562e-11
AT5G47330		palmitoyl protein thioesterase family protein	down	0.00553938	1.90768e-74
AT5G47420	PROTEIN ASSOCIATED WITH HRD1-2 (PAWH2)	tryptophan RNA-binding attenuator-like protein	down	0.531598	1.99277e-06
AT5G47640	NUCLEAR FACTOR Y, SUBUNIT B2 (NF-YB2)	nuclear transcription factor Y subunit B-2	down	0.501568	0.00953035
AT5G47760	2-PHOSPHOGLYCOLATE PHOSPHATASE 2 (PGLP2)	2-phosphoglycolate phosphatase 2	down	0.539743	7.12382e-06
AT5G47840	ADENOSINE MONOPHOSPHATE KINASE (AMK2)	adenosine monophosphate kinase	down	0.499298	1.60032e-20
AT5G47900		uncharacterized protein	down	0.319236	5.54199e-25
AT5G48180	NITRILE SPECIFIER PROTEIN 5 (NSP5)	nitrile specifier protein 5	down	0.255539	0
AT5G48450	SKU5 SIMILAR 3 (sks3)	protein SKU5-like 3	down	0.472372	2.14275e-24
AT5G48540		receptor-like protein kinase-related family protein	down	0.441655	1.5214e-05
AT5G48800		phototropic-responsive NPH3 protein	down	0.377329	0.00292055
AT5G48850	SULPHUR DEFICIENCY-INDUCED 1 (ATSDI1)	unnamed protein product [Arabidopsis thaliana]	down	0.500979	1.15144e-29
AT5G48890	LATE FLOWERING (LATE)	protein LATE FLOWERING	down	0.0415973	1.0728e-121
AT5G48900		putative pectate lyase 20	down	0.196013	2.26995e-18
AT5G48940	(RGFR2)	LRR receptor-like serine/threonine-protein kinase RCH1	down	0.408503	3.97263e-24
AT5G49160	METHYLTRANSFERASE 1 (MET1)	DNA (cytosine-5)-methyltransferase 1	down	0.556051	5.52872e-28
AT5G49170		uncharacterized protein	down	0.21408	2.45289e-13
AT5G49280		hydroxyproline-rich glycoprotein family protein	down	0.303565	2.53801e-08
AT5G49330	MYB DOMAIN PROTEIN 111 (MYB111)	myb domain protein 111	down	0.414823	0.00511191
AT5G49460	ATP CITRATE LYASE SUBUNIT B 2 (ACLB-2)	ATP citrate lyase subunit B 2	down	0.440321	2.99102e-38
AT5G49630	AMINO ACID PERMEASE 6 (AAP6)	amino acid permease 6	down	0.309576	1.8994e-147
AT5G49660	XYLEM INTERMIXED WITH PHLOEM 1 (XIP1)	receptor like kinase	down	0.437081	0.00821866
AT5G49665	(WAV3)	C3H4 type zinc finger protein	down	0.549922	4.6368e-80
AT5G49800		lipid-binding START domain-containing protein	down	0.27082	4.31899e-10
AT5G49960	(DMI1)	putative ion channel POLLUX	down	0.379457	0.00426513
AT5G50210	QUINOLINATE SYNTHASE (QS)	quinolinate synthase	down	0.489022	1.40632e-23
AT5G50375	CYCLOPROPYL ISOMERASE (CPI1)	cyclopropyl isomerase	down	0.489654	1.80469e-13
AT5G50420	DEFECTIVE IN SYSTEMIC DEFENSE INDUCED BY ABIETANE DITERPENOID 1 (DSA1)	O-fucosyltransferase family protein	down	0.517129	7.9578e-10
AT5G50900		armadillo/beta-catenin-like repeat-containing protein	down	0.509551	8.31621e-10
AT5G51190	ETHYLENE RESPONSE FACTOR 105 (ERF105)	ethylene-responsive transcription factor ERF105	down	0.264178	1.90033e-10
AT5G51460	(ATTPPA)	trehalose-phosphate phosphatase A	down	0.319978	2.45062e-17
AT5G51550	EXORDIUM LIKE 3 (EXL3)	protein EXORDIUM like 3	down	0.497008	6.10723e-160
AT5G51560		leucine-rich repeat protein kinase	down	0.457572	7.46285e-34
AT5G51750	SUBTILASE 1.3 (SBT1.3)	subtilase 1.3	down	0.496186	7.25639e-296
AT5G51850	TON1 RECRUITING MOTIF 24 (TRM24)	uncharacterized protein	down	0.319103	2.53897e-16
AT5G52220		chromosome transmission fidelity protein 8 domain-containing protein	down	0.555503	0.00883927
AT5G52310	LOW-TEMPERATURE-INDUCED 78 (LTI78)	protein LOW-TEMPERATURE-INDUCED 78	down	0.383512	2.22006e-12
AT5G52882		P-loop containing nucleoside triphosphate hydrolases superfamily protein	down	0.111449	5.51307e-25
AT5G52900	MEMBRANE-ASSOCIATED KINASE REGULATOR 6 (MAKR6)	membrane-associated kinase regulator family protein	down	0.500459	0.0014733
AT5G53160	REGULATORY COMPONENTS OF ABA RECEPTOR 3 (RCAR3)	regulatory component of ABA receptor 3	down	0.41319	1.03613e-49
AT5G53200	TRIPTYCHON (TRY)	transcription factor TRY	down	0.553652	0.000227778
AT5G53460	NADH-DEPENDENT GLUTAMATE SYNTHASE 1 (GLT1)	glutamate synthase 1 [NADH]	down	0.408144	0
AT5G53550	YELLOW STRIPE LIKE 3 (YSL3)	metal-nicotianamine transporter YSL3	down	0.29897	1.49394e-09
AT5G53660	GROWTH-REGULATING FACTOR 7 (GRF7)	growth-regulating factor 7	down	0.246922	9.71087e-26
AT5G53700		RNA-binding (RRM/RBD/RNP motifs) family protein	down	0.319343	0.00423204
AT5G53880		uncharacterized protein	down	0.26106	3.17572e-05
AT5G53900		Serine/threonine-protein kinase-like protein	down	0.249529	4.31191e-30
AT5G54020		Cysteine/Histidine-rich C1 domain family protein	down	0.389532	0.000142932
AT5G54100	STOMATIN-LIKE PROTEIN 2 (SLP2)	SPFH/Band 7/PHB domain-containing membrane-associated protein	down	0.556295	6.1608e-15
AT5G54160	O-METHYLTRANSFERASE 1 (OMT1)	caffeic acid/5-hydroxyferulic acid O-methyltransferase	down	0.352332	5.48111e-90
AT5G54510	DWARF IN LIGHT 1 (DFL1)	indole-3-acetic acid-amido synthetase GH3.6	down	0.43055	1.96576e-115
AT5G54630		zinc finger-related protein	down	0.433847	7.16922e-20
AT5G54670	KINESIN 3 (ATK3)	kinesin 3	down	0.501343	9.48967e-11
AT5G55020	MYB DOMAIN PROTEIN 120 (MYB120)	myb domain protein 120	down	0.205526	1.67789e-18
AT5G55340		putative long-chain-alcohol O-fatty-acyltransferase 5	down	0.00582859	1.97976e-87
AT5G55480	SHV3-LIKE 1 (SVL1)	putative glycerophosphoryl diester phosphodiesterase 1	down	0.49602	2.0452e-61
AT5G55730	FASCICLIN-LIKE ARABINOGALACTAN 1 (FLA1)	fasciclin-like arabinogalactan protein 1	down	0.321297	2.35218e-46
AT5G55930	OLIGOPEPTIDE TRANSPORTER 1 (OPT1)	oligopeptide transporter 1	down	0.194858	9.6715e-95
AT5G56270	WRKY DNA-BINDING PROTEIN 2 (WRKY2)	putative WRKY transcription factor 2	down	0.363005	1.01841e-20
AT5G56460	PBS1-LIKE16 (PBL16)	probable receptor-like protein kinase	down	0.538687	0.00601361
AT5G56870	BETA-GALACTOSIDASE 4 (BGAL4)	beta-galactosidase 4	down	0.211197	1.07578e-05
AT5G57030	LUTEIN DEFICIENT 2 (LUT2)	lycopene epsilon cyclase	down	0.469421	2.67205e-08
AT5G57170	MIF/D-DT-LIKE 1 (AT5G57170)	Tautomerase/MIF superfamily protein	down	0.546237	7.90438e-17
AT5G57210		Ypt/Rab-GAP domain of gyp1p superfamily protein	down	0.501654	6.29563e-07
AT5G57220	CYTOCHROME P450, FAMILY 81, SUBFAMILY F, POLYPEPTIDE 2 (CYP81F2)	cytochrome P450, family 81, subfamily F, polypeptide 2	down	0.452023	4.41265e-30
AT5G57440	(GS1)	haloacid dehalogenase-like hydrolase family protein	down	0.530258	4.64066e-11
AT5G57560	TOUCH 4 (TCH4)	xyloglucan endotransglucosylase/hydrolase protein 22	down	0.256031	4.73028e-41
AT5G57570		GCK domain-containing protein	down	0.0794506	2.04808e-13
AT5G57640		GCK domain-containing protein	down	0.201433	5.13406e-05
AT5G57700		BNR/Asp-box repeat family protein	down	0.440243	4.60069e-05
AT5G57785		uncharacterized protein	down	0.104527	3.82754e-11
AT5G57800	ECERIFERUM 3 (CER3)	protein ECERIFERUM 3	down	0.165149	4.46849e-88
AT5G58140	PHOTOTROPIN 2 (PHOT2)	phototropin 2	down	0.482986	0.00137251
AT5G58330	NADP-DEPENDENT MALATE DEHYDROGENASE (NADP-MDH)	lactate/malate dehydrogenase family protein	down	0.528021	3.92499e-41
AT5G58600	POWDERY MILDEW RESISTANT 5 (PMR5)	protein POWDERY MILDEW RESISTANT 5	down	0.500246	3.51053e-23
AT5G59060		uncharacterized protein	down	0.229704	0.000178308
AT5G59070		glycosyl transferase family protein	down	0.208455	1.98683e-07
AT5G59080		uncharacterized protein	down	0.0671673	1.39366e-12
AT5G59130		Subtilase family protein	down	0.296167	0
AT5G59240		40S ribosomal protein S8-2	down	0.527321	8.73465e-06
AT5G59350		uncharacterized protein	down	0.222151	1.47035e-24
AT5G59680		leucine-rich repeat protein kinase family protein	down	0.0107118	3.66093e-43
AT5G59730	EXOCYST SUBUNIT EXO70 FAMILY PROTEIN H7 (EXO70H7)	exocyst subunit exo70 family protein H7	down	0.280101	4.47468e-05
AT5G59920	UV-B LIGHT INSENSITIVE 3 (ULI3)	UV-B light insensitive 3	down	0.422274	0.000662572
AT5G60060	F-BOX/DUF295 ANCESTRAL 20 (ATFDA20)	uncharacterized protein	down	0.0620183	5.25972e-21
AT5G60270	L-TYPE LECTIN RECEPTOR KINASE I.7 (LECRK-I.7)	hypothetical protein AALP_AA8G400300 [Arabis alpina]	down	0.463678	2.04137e-11
AT5G60520		late embryogenesis abundant protein-like protein	down	0.344699	0.00108324
AT5G61430	NAC DOMAIN CONTAINING PROTEIN 100 (NAC100)	NAC domain containing protein 100	down	0.148195	1.0914e-06
AT5G61440	ATYPICAL CYS HIS RICH THIOREDOXIN 5 (ACHT5)	atypical CYS HIS rich thioredoxin 5	down	0.315427	1.77998e-15
AT5G61520		sugar transport protein 3	down	0.142772	6.11655e-07
AT5G61560	(PUB51)	U-box domain-containing protein 51	down	0.311802	0.000264481
AT5G62520	SIMILAR TO RCD ONE 5 (SRO5)	probable inactive poly [ADP-ribose] polymerase SRO5	down	0.179347	6.77776e-43
AT5G62580		uncharacterized protein	down	0.509038	7.86236e-10
AT5G62630	HIPL2 PROTEIN PRECURSOR (HIPL2)	HIPL2 protein	down	0.552666	4.71702e-12
AT5G62740	HYPERSENSITIVE-INDUCED RESPONSE PROTEIN 1 (HIR1)	Hypersensitive-induced response protein 1	down	0.465975	4.97882e-50
AT5G63470	NUCLEAR FACTOR Y, SUBUNIT C4 (NF-YC4)	nuclear transcription factor Y subunit C-4	down	0.454049	7.89261e-16
AT5G63650	SNF1-RELATED PROTEIN KINASE 2.5 (SNRK2.5)	serine/threonine-protein kinase SRK2H	down	0.363227	1.64112e-19
AT5G63800	MUCILAGE-MODIFIED 2 (MUM2)	beta-galactosidase 6	down	0.555283	0.00765452
AT5G64060	NAC DOMAIN CONTAINING PROTEIN 103 (NAC103)	NAC domain containing protein 103	down	0.251467	2.8307e-07
AT5G64300	GTP CYCLOHYDROLASE II (GCH)	GTP cyclohydrolase-2	down	0.488762	5.74568e-114
AT5G64310	ARABINOGALACTAN PROTEIN 1 (AGP1)	arabinogalactan protein 1	down	0.453859	3.0261e-30
AT5G64460		phosphoglycerate mutase-like protein	down	0.531191	7.22464e-09
AT5G64510	TUNICAMYCIN INDUCED 1 (TIN1)	protein TUNICAMYCIN INDUCED 1	down	0.476132	0.00468976
AT5G64570	BETA-D-XYLOSIDASE 4 (XYL4)	beta-D-xylosidase 4	down	0.0941177	6.07315e-40
AT5G64660	CYS, MET, PRO, AND GLY PROTEIN 2 (CMPG2)	putative ubiquitin-protein ligase CMPG2	down	0.383169	6.89322e-13
AT5G65140	TREHALOSE-6-PHOSPHATE PHOSPHATASE J (TPPJ)	probable trehalose-phosphate phosphatase J	down	0.317436	2.5736e-32
AT5G65970	MILDEW RESISTANCE LOCUS O 10 (MLO10)	MLO-like protein 10	down	0.199381	1.63679e-05
AT5G65990	(ATAVT3)	transmembrane amino acid transporter family protein	down	0.45188	1.30598e-20
AT5G66190	FERREDOXIN-NADP(+)-OXIDOREDUCTASE 1 (FNR1)	ferredoxin-NADP(+)-oxidoreductase 1	down	0.390104	2.20017e-13
AT5G66260	SMALL AUXIN UPREGULATED RNA 11 (SAUR11)	SAUR-like auxin-responsive protein	down	0.195025	4.33242e-53
AT5G66310		ATP binding microtubule motor family protein	down	0.553073	3.5748e-09
AT5G66330		leucine-rich repeat-containing protein	down	0.315672	2.19088e-35
AT5G66440		uncharacterized protein	down	0.549648	0.00357738
AT5G66550		phototropic-responsive NPH3 family protein	down	0.475998	0.000418489
AT5G66690	(UGT72E2)	UDP-glycosyltransferase 72E2	down	0.37176	2.907e-08
AT5G66800		uncharacterized protein	down	0.300669	0.00275041
AT5G66920	SKU5 SIMILAR 17 (sks17)	protein SKU5 similar 17	down	0.332622	0
AT5G66985	HYPOXIA RESPONSE UNKNOWN PROTEIN 44 (HUP44)	uncharacterized protein	down	0.202563	3.62012e-154
AT5G67060	HECATE 1 (HEC1)	transcription factor HEC1	down	0.409815	3.27468e-23
AT5G67070	RALF-LIKE 34 (RALFL34)	protein ralf-like 34	down	0.315571	3.11446e-294
AT5G67080	MITOGEN-ACTIVATED PROTEIN KINASE KINASE KINASE 19 (MAPKKK19)	mitogen-activated protein kinase kinase kinase 19	down	0.22439	2.35351e-101
AT5G67090	SUBTILISIN-LIKE PROTEASE 1.9 (SBT1.9)	Subtilisin-like serine endopeptidase family protein	down	0.241375	0.000239754
AT5G67100	INCURVATA2 (ICU2)	DNA polymerase alpha catalytic subunit	down	0.481583	2.47762e-16
AT5G67110	ALCATRAZ (ALC)	transcription factor ALC	down	0.390735	1.6692e-11
AT5G67420	LOB DOMAIN-CONTAINING PROTEIN 37 (LBD37)	LOB domain-containing protein 37	down	0.53712	3.57308e-08
AT5G67440	NAKED PINS IN YUC MUTANTS 3 (NPY3)	MAB4/ENP/NPY1-LIKE 2	down	0.550827	2.05242e-23
AT5G67450	ZINC-FINGER PROTEIN 1 (ZF1)	zinc-finger protein 1	down	0.3594	0.0089229
