# Supplementary material for: The Histone H3K27 Demethylase REF6 Is a Positive Regulator of Light-Initiated Seed Germination in Arabidopsis
Source: Cells. 2023 Jan 12;12(2):295. doi: 10.3390/cells12020295 (PMC9856397; doi:10.3390/cells12020295)
Supplement: Supplementary file 1 [file cells-12-00295-s001.zip › Supplemental Table S1. Primers used in this study.xlsx]

## Sheet: Sheet1
Primer	Sequence (5’-3’)
Primer pairs for qRT-PCR
YUC3-RT-F	TACCATTCATAATCCTCGAGCG
YUC3-RT-R	TAGATGGAGTTTGAGACGATCG
IAA18-RT-F	AAAGCTTGGAAATGACTCAACC
IAA18-RT-R	CCTTGTCTCTTTGGTTCTGTTG
PIN1-RT-F	TCTTCTCAAAGGCATGTATGGT
PIN1-RT-R	CGAAACAATAGATCCTGCTGTG
PIN3-RT-F	GGATTACGTGGTGATTTACTGC
PIN3-RT-R	GATGAACATTGTACTCCTTCGC
PIN7-RT-F	CCGGAGTTTTCTACCGGTAATA
PIN7-RT-R	ACATTCGAATCTCTTTTGCACC
LAX1-RT-F	CAACCAAGCTTGTGTTGTACTT
LAX1-RT-R	GCGTTAATGTGAAGACGTACAG
ABCB4-RT-F	CAGAGATTCCGGTGCTAATACT
ABCB4-RT-R	GAAAAACGCTTTGATTACGCTG
SAUR51-RT-F	AAAACGGATCTCCTCTTAACGT
SAUR51-RT-R	TGAGACCCATGTCATGATCAAA
XTH9-RT-F	CGCAGTGTTGTATTCATGGTAG
XTH9-RT-R	TGCTTGATCTTTAGCAAATGGG
XTH24-RT-F	TGATTTCAACACTGACGTCAAC
XTH24-RT-R	AGTGGATCCTTCGGATTTTAGG
EXPA9-RT-F	TTTATGGCGGTTATGGTGGTTA
EXPA9-RT-R	CATTGTTGAATAAGGCAGTGCT
EXPA10-RT-F	CCTCTTGAACACTTTGACCTTG
EXPA10-RT-R	TGAAGTATGAGTGGCCGTTTAT
EXPA1-RT-F	ACGGAAACCTATATAGCCAAGG
EXPA1-RT-R	AGCACCACAACTTAGACCATTA
EXPA15-RT-F	CTTAAACGGTCAAGCATTGTCA
EXPA15-RT-R	TAGCTGGAGCAATGTTGTTAGA
PME1-RT-F	GAGACGTGTTTCGATTCGTTAG
PME1-RT-R	ATCGCTTAACGCAGAAAGAATC
PP2A-RT-F	ATCGCTACTCAGTTTAACCACA
PP2A-RT-R	TAGCAATAGTTTGGGGCACTAA
ABA1 RT pr2	GCCATTGCATGGATAATAGCGACTC
ABA3 RT pr1	CAAGCTTGTGTGTATTATCGTCT
ABA3 RT pr2	TATACAGGTCCAGTAACAGATTTG
NCED6 RT pr1	ACCGGGTCGGATATAAATTGGGTTG
NCED6 RT pr2	CCCGGGTTGGTTCTCCTGATTC
NCED9 RT pr1	AACCGCCGCTATGGTTTTAGACG
NCED9 RT pr2	CCAGTCACCGGAAGGTTATGCAC
ABI3 RT pr1	CTTGAAGCAAAGCGACGTGG
ABI3 RT pr2	TGTCTTACTTTAACCCCTCGTAT
ABI4 RT pr1	TCCGCTCAACGCAAACG
ABI4 RT pr2	TTGTCGAACGCCACGGTA
GA2ox1 RT pr1	TGAGGACGAGAGGTTGTACGA
GA2ox1 RT pr2	TCCTTTCGAATTGTTGAAGCC
GA2ox2 RT pr1	CTCTTCTCAATCATAAAACCCTT
GA2ox2 RT pr2	CAAAACACTATCCATTTCCTTCT
GA2ox4 RT pr1	TAGAGGCGAAAATATCACCGTT
GA2ox4 RT pr2	AGACGAGGGACATCTAAACGG
GAI RT pr1	AGCGTCATGAAACGTTGAGTCAGTG
GAI RT pr2	TGCCAACCCAACATGAGACAGC
RGL2 RT pr1	CCGACCCGAATCTGAAACCTTAGTG
RGL2 RT pr2	AAGCGCTTCGTTGAACCTATCGAG
RGL3 RT pr1	CAAACGAAACCTCTAATCGCTGCAT
RGL3 RT pr2	GGGCGAAATTGTCACAAAACGAAAC
REF6-qPCR-F	AACCAGGTCAACAGCCAAAC
REF6-qPCR-R	GCTGCACATTCCTCTTCCTC
Primer pairs used for ChIP-qPCR analysis
YUC3-ChIP-F	CATCGATGGTCGTTCGTAGC
YUC3-ChIP-R	GAACCTGATAAAATCAAGAAAGG
IAA18-ChIP-F	GTGAAATCTCTCCGAAGCTGC
IAA18-ChIP-R	CATCATCATCTTCTTCACCAGGTGG
PIN1-ChIP-F	CAAATCATGTGGAAGCATG
PIN1-ChIP-R	CTCCTATTCAAGGGAGAGAC
SAUR51-ChIP-F	TCAGTTGAGACAGTTGGAG
SAUR51-ChIP-R	CTTTATAGTACTGAAATGCGT
ABCB4-ChIP-F	CCTCTGTCTAAGCATTCGAGCTGG
ABCB4-ChIP-R	TTGATTTCCCGCTACCGCTTTCTC
EXPA9-ChIP-F	ATCGCTAAGTATAAGGCTGGTATC
EXPA9-ChIP-R	GATTTCCTAGGATCGATCTCG
LAX1-ChIP-F	ACTCTCCTACTCACTTGCCATTG
LAX1-ChIP-R	CACAGAGACTTTAGCTCTGTCTC
GH3.15-ChIP-F	GGAGGAGAACAATGTTTACGAC
GH3.15-ChIP-R	TGGGAAATGACTTATAAACATGC
EXPA10-ChIP-F	CAGAAGGTAACATTTTATTCAGC
EXPA10-ChIP-R	TATCGTGAATCTTATTCCTCCTC
PME1-ChIP-F	AAGCGCAACGGTAACAGATC
PME1-ChIP-R	TCGATACTATTGCAAGACTGTTAC
XTH9-ChIP-F	ACTCTGGTAAGTAGATGAAGAC
XTH9-ChIP-R	CAAGCTTAATCTGGATAGAGAC
XTH24-ChIP-F	GGAATGCACAACAAGCTCATAG
XTH24-ChIP-R	GAGTAAAGACACATCATTTCC
EXPA1-ChIP-F	CCGTCGCTTACCGAAGGTA
EXPA1-ChIP-R	CGGAGTAAGATTCCAATAATACAC
EXPA15-ChIP-F	CTATTGCAGGGGTAAGATGGGTC
EXPA15-ChIP-R	CCACCATAGAAGGTAGCATGAGC
EXP3-ChIP-F	CACTACCTTACGTCCTTACC
EXP3-ChIP-R	TCCTTGGCTGTACAAGTTCC
TUB2-ChIP-F	ACAAACACAGAGAGGAGTGAGCA
TUB2-ChIP-R	ACGCATCTTCGGTTGGATGAGTGA
Actin2-ChIP-F	GCACCCTGTTCTTCTTACCG
Actin2-ChIP-R	AACCCTCGTAGATTGGCACA
ABCB4-P1-F	GTCACAGCTTGTTCGTCAAG
ABCB4-P1-R	CTTGCCGTATAAACAGCAGTT
ABCB4-P2-F	GAGCGGCTTAAATGGAGATCC
ABCB4-P2-R	CAAAGAGCTTATAAAACGGCACC
EXPA1-P1-F	GCTCACATGTGTCTTTGCC
EXPA1-P1-R	AGACCAAAACTCCGAATGCA
EXPA1-P2-F	TCAACGCACACGCCACA
EXPA1-P2-R	ACAAGCACCTCCTGCAAC
EXPA9-P1-F	TTCTCGTGAATTCGGTGG
EXPA9-P1-R	GCTAGGAAGGCTACTTATGG
EXPA9-P2-F	ACATTTATGGCGGTTATGG
EXPA9-P2-R	TACCCATAGTGCCGGAAG
EXPA10-P1-F	CCAAGTTAGTTGCCACCATCA
EXPA10-P1-R	GGGACTTGGAGATCTTCGTC
EXPA10-P2-F	GCAGGTTGTTAACACAAGACG
EXPA10-P2-R	TTACCCATTGTGCCGGAAG
PIN7-P1-F	TGGACCGGCATTTACGTG
PIN7-P1-R	GTGGACTGACTGTCTACATGTC
PIN7-P2-F	GATACCACTCTACGTAGCCATG
PIN7-P2-R	CGTAAGGATTGTTTGAGGAGATG
PIN3-P1-F	GGTGTAAAGTGGCATCCTTCC
PIN3-P1-R	AACCGTTAAGCAACGGTGTC
PIN3-P2-F	TCTCCACCAACAATCCTTACGC
PIN3-P2-R	GATTGTGATGCTCCACTCGAGG
IAA18-P1-F	CACCTCTCTAGCTTCTCATTCC
IAA18-P1-R	AGTTGACAACTTGTTCACGC
IAA18-P2-F	GGTGAAGAAGATGATGATGAATCG
IAA18-P2-R	GGTTTTGGTGGAAGAAGGAGAG
