# Supplementary material for: The Histone H3K27 Demethylase REF6 Is a Positive Regulator of Light-Initiated Seed Germination in Arabidopsis
Source: Cells. 2023 Jan 12;12(2):295. doi: 10.3390/cells12020295 (PMC9856397; doi:10.3390/cells12020295)
Supplement: Supplementary file 1 [file cells-12-00295-s001.zip › Supplemental Table S2. List of REF6 and light co-regulated genes.xlsx]

## Sheet: Sheet1
Gene ID	Gene name	Fold (ref6 vs Col-0)	Regulated (ref6 vs Col-0)	Fold (Col-R vs Col-FR)	Regulated (Col-R vs Col-FR)
AT1G01110	IQ-DOMAIN 18 (IQD18)	0.44	down	2.81269	up
AT1G01240		2.7	up	0.285812	down
AT1G01320	REDUCED CHLOROPLAST COVERAGE (REC1)	0.51	down	2.47871	up
AT1G01470	LATE EMBRYOGENESIS ABUNDANT 14 (LEA14)	8.78	up	0.404598	down
AT1G01480	1-AMINO-CYCLOPROPANE-1-CARBOXYLATE SYNTHASE 2 (ACS2)	18.45	up	0.174458	down
AT1G01520	ALTERED SEED GERMINATION 4 (ASG4)	7.39	up	0.295928	down
AT1G01600	CYTOCHROME P450, FAMILY 86, SUBFAMILY A, POLYPEPTIDE 4 (CYP86A4)	0.31	down	5.91685	up
AT1G01610	GLYCEROL-3-PHOSPHATE SN-2-ACYLTRANSFERASE 4 (GPAT4)	0.04	down	6.95317	up
AT1G01620	PLASMA MEMBRANE INTRINSIC PROTEIN 1C (PIP1C)	0.31	down	3.38292	up
AT1G01650	SIGNAL PEPTIDE PEPTIDASE-LIKE 4 (SPPL4)	2.35	up	0.456352	down
AT1G01720	(ATAF1)	2.64	up	0.3299	down
AT1G02390	GLYCEROL-3-PHOSPHATE SN-2-ACYLTRANSFERASE 2 (GPAT2)	0.26	down	3.16813	up
AT1G02640	BETA-XYLOSIDASE 2 (BXL2)	0.27	down	7.47426	up
AT1G02660	PLASTID LIPASE2 (PLIP2)	1.87	up	0.49677	down
AT1G02700		13.91	up	0.300155	down
AT1G02900	RAPID ALKALINIZATION FACTOR 1 (RALF1)	0.29	down	2.76932	up
AT1G03106		4.89	up	0.383684	down
AT1G03120	RESPONSIVE TO ABSCISIC ACID 28 (RAB28)	4	up	0.238373	down
AT1G03270		2.66	up	0.395333	down
AT1G03470	NETWORKED 3A (NET3A)	2.45	up	0.238533	down
AT1G03610		0.53	down	0.281608	down
AT1G03630	PROTOCHLOROPHYLLIDE OXIDOREDUCTASE C (POR C)	0.49	down	2.31964	up
AT1G03790	SOMNUS (SOM)	2.01	up	0.284626	down
AT1G03880	CRUCIFERIN 2 (CRU2)	4.62	up	0.348466	down
AT1G03890		3.09	up	0.392951	down
AT1G03970	G-BOX BINDING FACTOR 4 (GBF4)	1.93	up	0.43476	down
AT1G03990		3.16	up	0.184009	down
AT1G04560		10.36	up	0.346268	down
AT1G04820	TUBULIN ALPHA-4 CHAIN (TUA4)	0.44	down	2.24635	up
AT1G05000	PLANT AND FUNGI ATYPICAL DUAL-SPECI&#64257;CITY PHOSPHATASE 1 (PFA-DSP1)	0.51	down	3.20841	up
AT1G05330		0.46	down	5.04069	up
AT1G05340	CYSTEINE-RICH TRANSMEMBRANE MODULE 1 (ATHCYSTM1)	4.08	up	0.287599	down
AT1G05510	OIL BODY-ASSOCIATED PROTEIN 1A (OBAP1A)	48.79	up	0.170866	down
AT1G05560		2.89	up	0.388358	down
AT1G05570	CALLOSE SYNTHASE 1 (CALS1)	0.32	down	2.1505	up
AT1G05805	ABA-RESPONSIVE KINASE SUBSTRATE 2 (AKS2)	0.52	down	4.42976	up
AT1G06010		1.86	up	0.483407	down
AT1G06080	DELTA 9 DESATURASE 1 (ADS1)	0.12	down	6.76552	up
AT1G06360	(ADS4.2)	0.05	down	8.08507	up
AT1G06500		2.29	up	0.474948	down
AT1G07370	PROLIFERATING CELLULAR NUCLEAR ANTIGEN 1 (PCNA1)	0.49	down	4.33454	up
AT1G07430	HIGHLY ABA-INDUCED PP2C GENE 2 (HAI2)	3.45	up	0.363831	down
AT1G07500	SIAMESE-RELATED 5 (SMR5)	23.29	up	0.155066	down
AT1G07645	DESICCATION-INDUCED 1VOC SUPERFAMILY PROTEIN (DSI-1VOC)	12.86	up	0.236718	down
AT1G07985	LIPID DROPLET PLASMA MEMBRANE ADAPTOR (LIPA)	4.52	up	0.349504	down
AT1G08170	(HTB8)	16.11	up	0.171372	down
AT1G08500	EARLY NODULIN-LIKE PROTEIN 18 (ENODL18)	0.52	down	6.69373	up
AT1G08630	THREONINE ALDOLASE 1 (THA1)	2.27	up	0.247262	down
AT1G08930	EARLY RESPONSE TO DEHYDRATION 6 (ERD6)	0.43	down	2.25646	up
AT1G09740		1.95	up	0.439693	down
AT1G09780	2,3-BIPHOSPHOGLYCERATE-INDEPENDENT PHOSPHOGLYCERATE MUTASE 1 (iPGAM1)	0.5	down	2.00903	up
AT1G10070	BRANCHED-CHAIN AMINO ACID TRANSAMINASE 2 (BCAT-2)	11.73	up	0.275788	down
AT1G10150		0.26	down	2.45105	up
AT1G10740	(LDAH1)	0.43	down	3.26434	up
AT1G10960	FERREDOXIN 1 (FD1)	0.41	down	2.95691	up
AT1G11580	PECTIN METHYLESTERASE 18 (PME18)	0.15	down	5.29265	up
AT1G12020		1.96	up	2.13718	up
AT1G12090	EXTENSIN-LIKE PROTEIN (ELP)	0.42	down	47.2398	up
AT1G12500		0.36	down	6.31433	up
AT1G12805		0.44	down	2.11327	up
AT1G13080	CYTOCHROME P450, FAMILY 71, SUBFAMILY B, POLYPEPTIDE 2 (CYP71B2)	0.38	down	5.67036	up
AT1G13230		0.48	down	3.45499	up
AT1G13340	IST1-LIKE 6 (ISTL6)	4.28	up	0.181553	down
AT1G13360		3.34	up	0.31293	down
AT1G13960	WRKY DNA-BINDING PROTEIN 4 (WRKY4)	1.98	up	0.44732	down
AT1G14200	(SNIPER1)	1.89	up	0.481511	down
AT1G14280	PHYTOCHROME KINASE SUBSTRATE 2 (PKS2)	3.12	up	0.135027	down
AT1G14460		0.2	down	2.09332	up
AT1G14530	TOM THREE HOMOLOG 1 (THH1)	3.44	up	0.344501	down
AT1G14750		0.26	down	2.70921	up
AT1G14930		3.73	up	0.342484	down
AT1G14950		25.3	up	0.370132	down
AT1G15080	LIPID PHOSPHATE PHOSPHATASE 2 (LPP2)	0.48	down	3.02174	up
AT1G15190	FASCICLIN-LIKE ARABINOGALACTAN PROTEIN 19 (FLA19)	2.17	up	0.366367	down
AT1G15210	ATP-BINDING CASSETTE G35 (ABCG35)	0.1	down	5.79364	up
AT1G15290	REDUCED CHLOROPLAST COVERAGE 3 (REC3)	0.56	down	2.84575	up
AT1G15330		2.7	up	0.223744	down
AT1G15550	GIBBERELLIN 3-OXIDASE 1 (GA3OX1)	2.24	up	20.3255	up
AT1G15825		2.98	up	2.50219	up
AT1G15830		2.53	up	3.36477	up
AT1G16030	HEAT SHOCK PROTEIN 70B (Hsp70b)	7.75	up	0.492723	down
AT1G16510	SMALL AUXIN UPREGULATED 41 (SAUR41)	2.69	up	0.277471	down
AT1G16730	UNKNOWN PROTEIN 6 (UP6)	14.84	up	0.305722	down
AT1G16770		18.24	up	0.185461	down
AT1G16850		3.34	up	0.0779855	down
AT1G17810	BETA-TONOPLAST INTRINSIC PROTEIN (BETA-TIP)	51.07	up	0.137805	down
AT1G18100	(E12A11)	44.37	up	0.486985	down
AT1G18250	(ATLP-1)	0.3	down	5.23239	up
AT1G18330	EARLY-PHYTOCHROME-RESPONSIVE1 (EPR1)	2.37	up	0.465222	down
AT1G18940		3.21	up	0.371427	down
AT1G19450		0.52	down	3.17032	up
AT1G19530	RGA TARGET 1 (RGAT1)	1.93	up	0.177772	down
AT1G19540		1.89	up	0.28611	down
AT1G19700	BEL1-LIKE HOMEODOMAIN 10 (BEL10)	0.53	down	2.41759	up
AT1G20440	COLD-REGULATED 47 (COR47)	0.41	down	2.0254	up
AT1G20620	REPRESSOR OF GSNOR1 (ROG1)	2.48	up	0.475808	down
AT1G20650	ALTERED SEED GERMINATION 5 (ASG5)	1.92	up	0.346013	down
AT1G20693	HIGH MOBILITY GROUP B2 (HMGB2)	2.69	up	0.422924	down
AT1G21400	(E1A1)	7.36	up	0.240397	down
AT1G21410	(SKP2A)	1.96	up	0.244382	down
AT1G21680		4.52	up	0.253907	down
AT1G21780		2.05	up	0.432847	down
AT1G21910	DEHYDRATION RESPONSE ELEMENT-BINDING PROTEIN 26 (DREB26)	0.49	down	16.0726	up
AT1G22160		0.09	down	3.49814	up
AT1G22400	(UGT85A1)	0.53	down	2.09512	up
AT1G22600		2.99	up	0.360153	down
AT1G23070		3.1	up	0.366552	down
AT1G23080	PIN-FORMED 7 (PIN7)	0.1	down	6.8216	up
AT1G23090	(SULTR3;3)	0.52	down	2.50078	up
AT1G24170	(LGT9)	0.36	down	8.76473	up
AT1G25310	MATERNAL EFFECT EMBRYO ARREST 8 (MEE8)	19.08	up	0.118829	down
AT1G25422		6.34	up	0.484924	down
AT1G25425	CLAVATA3/ESR-RELATED 43 (CLE43)	0.47	down	15.7462	up
AT1G25450	3-KETOACYL-COA SYNTHASE 5 (KCS5)	0.19	down	3.70648	up
AT1G25520	PHOTOSYNTHESIS-AFFECTED MUTANT 71 LIKE 4 (PML4)	0.51	down	2.56801	up
AT1G26665	MEDIATOR 10B (MED10B)	2.39	up	0.468315	down
AT1G26770	EXPANSIN A10 (EXPA10)	0.22	down	6.84172	up
AT1G27100		0.51	down	2.02658	up
AT1G27140	GLUTATHIONE S-TRANSFERASE TAU 14 (GSTU14)	0.49	down	5.23856	up
AT1G27210		0.4	down	2.29592	up
AT1G27461	DROUGHT RESPONSE GENE (DRG)	3.2	up	0.456621	down
AT1G27730	SALT TOLERANCE ZINC FINGER (STZ)	0.29	down	0.303517	down
AT1G27930	(AGM1)	0.2	down	6.77485	up
AT1G27990		19.94	up	0.198443	down
AT1G28290	ARABINOGALACTAN PROTEIN 31 (AGP31)	0.44	down	4.3924	up
AT1G28330	DORMANCY-ASSOCIATED PROTEIN-LIKE 1 (DYL1)	2.53	up	0.308395	down
AT1G28600	GUARD-CELL-ENRICHED GDSL LIPASE 2 (GGL2)	0.52	down	3.58221	up
AT1G28650		2.16	up	2.91398	up
AT1G29640		2.45	up	7.38537	up
AT1G29680		6.81	up	0.221476	down
AT1G30220	INOSITOL TRANSPORTER 2 (INT2)	4.24	up	0.450922	down
AT1G30500	NUCLEAR FACTOR Y, SUBUNIT A7 (NF-YA7)	3.61	up	0.373189	down
AT1G30820	CTP SYNTHASE 1 (CTPS1)	0.53	down	2.38011	up
AT1G30860		27.86	up	0.236765	down
AT1G31480	SHOOT GRAVITROPISM 2 (SGR2)	1.89	up	0.300874	down
AT1G31750	GLYCINE AND PROLINE RICH PROTEIN 1 (GPRP1)	6.08	up	0.215196	down
AT1G32710		11.01	up	0.263461	down
AT1G33050		1.94	up	0.485189	down
AT1G33102		18.75	up	0.201586	down
AT1G33800	GLUCURONOXYLAN METHYLTRANSFERASE 1 (GXMT1)	0.33	down	3.89958	up
AT1G34580		21.46	up	0.465309	down
AT1G35140	PHOSPHATE-INDUCED 1 (PHI-1)	0.07	down	6.33595	up
AT1G35190		2.13	up	0.475682	down
AT1G35516		4.19	up	0.405181	down
AT1G35780		0.49	down	3.90618	up
AT1G36060	TRANSLUCENT GREEN (TG)	7.54	up	0.487117	down
AT1G37130	NITRATE REDUCTASE 2 (NIA2)	0.33	down	2.15253	up
AT1G41830	SKU5-SIMILAR 6 (SKS6)	0.48	down	2.49587	up
AT1G43780	SERINE CARBOXYPEPTIDASE-LIKE 44 (scpl44)	0.07	down	8.71125	up
AT1G44790		0.5	down	2.33794	up
AT1G46768	RELATED TO AP2 1 (RAP2.1)	3.93	up	0.391784	down
AT1G47128	RESPONSIVE TO DEHYDRATION 21A (RD21A)	0.22	down	3.06839	up
AT1G47540		4.85	up	0.367845	down
AT1G47980		35.42	up	0.370119	down
AT1G48130	1-CYSTEINE PEROXIREDOXIN 1 (PER1)	31.64	up	0.26472	down
AT1G48470	GLUTAMINE SYNTHETASE 1;5 (GLN1;5)	3.44	up	0.369606	down
AT1G49032		3.22	up	0.357429	down
AT1G49430	LONG-CHAIN ACYL-COA SYNTHETASE 2 (LACS2)	0.2	down	10.4654	up
AT1G49500		3.22	up	0.168311	down
AT1G49660	CARBOXYESTERASE 5 (CXE5)	2.66	up	0.439633	down
AT1G50575		0.48	down	2.66813	up
AT1G51090	(ATHMAD1)	4.9	up	0.418776	down
AT1G52690	LATE EMBRYOGENESIS ABUNDANT 7 (LEA7)	4.34	up	0.436145	down
AT1G52890	NAC DOMAIN CONTAINING PROTEIN 19 (NAC019)	1.92	up	2.09645	up
AT1G53110		1.89	up	0.483357	down
AT1G53300	TETRATRICOPEPTIDE-REPEAT THIOREDOXIN-LIKE 1 (TTL1)	0.4	down	3.31914	up
AT1G53540	(HSP17.6C)	3.31	up	0.441318	down
AT1G54860		44	up	0.156782	down
AT1G54870	CHLOROPLAST ALDEHYDE REDUCTASE (CHLADR)	38.31	up	0.255081	down
AT1G55200		0.21	down	3.73982	up
AT1G55675		3.72	up	0.478649	down
AT1G55760	STRESS-INDUCED BTB PROTEIN1 (SIBP1)	0.32	down	3.82066	up
AT1G56220		2.22	up	0.380255	down
AT1G56460	(IES2C)	2.15	up	0.465002	down
AT1G56580	SMALLER WITH VARIABLE BRANCHES (SVB)	0.32	down	2.35336	up
AT1G56600	GALACTINOL SYNTHASE 2 (GolS2)	9.36	up	0.160547	down
AT1G56660		3.49	up	0.393438	down
AT1G56700		0.51	down	3.42471	up
AT1G57990	PURINE PERMEASE 18 (PUP18)	0.15	down	6.71855	up
AT1G58235		7.01	up	0.335904	down
AT1G59700	GLUTATHIONE S-TRANSFERASE TAU 16 (GSTU16)	1.84	up	0.407262	down
AT1G60060		0.36	down	3.26712	up
AT1G60160	K TRANSPORTER12 (KT12)	0.49	down	2.56198	up
AT1G60600	ABERRANT CHLOROPLAST DEVELOPMENT 4 (ABC4)	0.45	down	3.25778	up
AT1G60680		10.53	up	0.273113	down
AT1G60970		2.3	up	0.418898	down
AT1G61260		0.11	down	3.9449	up
AT1G61580	R-PROTEIN L3 B (RPL3B)	0.32	down	2.19126	up
AT1G61800		1.91	up	7.53298	up
AT1G61840		0.22	down	19.8092	up
AT1G62290	PUTATIVE ASPARTIC PROTEINASE A2 (PASPA2)	2.14	up	0.386109	down
AT1G62420	(RXR3)	4.21	up	0.096562	down
AT1G62440	LEUCINE-RICH REPEAT/EXTENSIN 2 (LRX2)	0.53	down	8.2553	up
AT1G62500	(DEG27)	2	up	30.7872	up
AT1G62570	FLAVIN-MONOOXYGENASE GLUCOSINOLATE S-OXYGENASE 4 (FMO GS-OX4)	0.48	down	13.5124	up
AT1G64180		2.35	up	0.360637	down
AT1G64330		2.06	up	0.453561	down
AT1G64390	GLYCOSYL HYDROLASE 9C2 (GH9C2)	0.3	down	2.12213	up
AT1G64660	METHIONINE GAMMA-LYASE (MGL)	4.57	up	0.257185	down
AT1G64670		0.18	down	16.1498	up
AT1G64970	GAMMA-TOCOPHEROL METHYLTRANSFERASE (G-TMT)	0.38	down	3.99341	up
AT1G65090	SEED LIPID DROPLET PROTEIN1 (SLDP1)	3.41	up	0.417831	down
AT1G65590	BETA-HEXOSAMINIDASE 3 (HEXO3)	0.39	down	3.28766	up
AT1G65970	THIOREDOXIN-DEPENDENT PEROXIDASE 2 (TPX2)	6.99	up	0.495879	down
AT1G66150	TRANSMEMBRANE KINASE 1 (TMK1)	0.39	down	8.62491	up
AT1G67340		1.84	up	0.400404	down
AT1G67740	PHOTOSYSTEM II BY (PSBY)	0.18	down	6.90088	up
AT1G67750		0.31	down	12.2296	up
AT1G67920		10.44	up	0.20945	down
AT1G68190		0.45	down	0.409382	down
AT1G68250		6.89	up	0.371664	down
AT1G68530	3-KETOACYL-COA SYNTHASE 6 (KCS6)	0.27	down	3.57177	up
AT1G69530	EXPANSIN A1 (EXPA1)	0.21	down	10.3996	up
AT1G69540		0.19	down	2.67011	up
AT1G69770	CHROMOMETHYLASE 3 (CMT3)	0.45	down	2.66887	up
AT1G69890	(DUF569)	2.26	up	0.44204	down
AT1G70000	(MYBD)	0.41	down	2.55427	up
AT1G70230	TRICHOME BIREFRINGENCE-LIKE 27 (TBL27)	0.05	down	60.1074	up
AT1G70280		0.4	down	3.43095	up
AT1G70370	POLYGALACTURONASE 2 (PG2)	0.46	down	4.15279	up
AT1G70410	BETA CARBONIC ANHYDRASE 4 (BCA4)	0.46	down	4.83729	up
AT1G70710	GLYCOSYL HYDROLASE 9B1 (GH9B1)	0.13	down	4.80708	up
AT1G70800	ENHANCED BENDING 1 (EHB1)	8.92	up	0.423343	down
AT1G70840	MLP-LIKE PROTEIN 31 (MLP31)	20.21	up	0.27994	down
AT1G70940	PIN-FORMED 3 (PIN3)	0.4	down	2.54668	up
AT1G70985		8.66	up	0.271846	down
AT1G71015		1.91	up	2.63779	up
AT1G71870	(BIGE1A)	0.11	down	6.62826	up
AT1G71880	SUCROSE-PROTON SYMPORTER 1 (SUC1)	0.33	down	8.74549	up
AT1G71990	FUCOSYLTRANSFERASE 13 (FUT13)	0.54	down	0.394222	down
AT1G72100		5.45	up	0.261768	down
AT1G72130	(NPF5.11)	0.11	down	6.5	up
AT1G72430	SMALL AUXIN UPREGULATED RNA 78 (SAUR78)	0.37	down	2.86225	up
AT1G72470	EXOCYST SUBUNIT EXO70 FAMILY PROTEIN D1 (EXO70D1)	0.52	down	3.16938	up
AT1G72940	TIR-NBS11 (TN11)	0.45	down	2.38665	up
AT1G73020	TRANS MEMBRANE PROTEIN 16 (TMEM16)	1.85	up	0.285444	down
AT1G73190	(TIP3;1)	48.55	up	0.290498	down
AT1G73210		2.87	up	0.309897	down
AT1G73550	GLYCOSYLPHOSPHATIDYLINOSITOL-ANCHORED LIPID PROTEIN TRANSFER 8 (LTPG8)	0.46	down	5.05689	up
AT1G73590	PIN-FORMED 1 (PIN1)	0.52	down	3.57993	up
AT1G73760	(CTL14)	0.49	down	2.65292	up
AT1G74310	HEAT SHOCK PROTEIN 101 (HSP101)	4.23	up	0.454827	down
AT1G74410	ARABIDOPSIS TOXICOS EN LEVADURA 24 (ATL24)	2.22	up	0.452635	down
AT1G74500	ACTIVATION-TAGGED BRI1(BRASSINOSTEROID-INSENSITIVE 1)-SUPPRESSOR 1 (BS1)	0.44	down	3.16672	up
AT1G74730	(RIQ2)	0.41	down	2.49843	up
AT1G74860		1.93	up	0.390997	down
AT1G75110	REDUCED RESIDUAL ARABINOSE 2 (RRA2)	1.96	up	0.46025	down
AT1G75490		10.82	up	0.314164	down
AT1G75580	SMALL AUXIN UPREGULATED RNA 51 (SAUR51)	0.31	down	4.75439	up
AT1G75780	TUBULIN BETA-1 CHAIN (TUB1)	0.46	down	3.15861	up
AT1G76160	SKU5 SIMILAR 5 (sks5)	0.2	down	11.47	up
AT1G77000	(SKP2B)	2.46	up	0.374298	down
AT1G77090		2.35	up	0.407082	down
AT1G77450	NAC DOMAIN CONTAINING PROTEIN 32 (NAC032)	7.08	up	0.337608	down
AT1G77950	AGAMOUS-LIKE 67 (AGL67)	3.46	up	0.316012	down
AT1G78060		0.31	down	2.36256	up
AT1G78070		2.14	up	0.30354	down
AT1G78100	AUXIN UP-REGULATED F-BOX PROTEIN 1 (AUF1)	2.25	up	2.16286	up
AT1G78210		0.31	down	4.07483	up
AT1G78660	GAMMA-GLUTAMYL HYDROLASE 1 (GGH1)	0.32	down	2.25149	up
AT1G78670	GAMMA-GLUTAMYL HYDROLASE 3 (GGH3)	0.19	down	3.55025	up
AT1G78780		2.93	up	0.474362	down
AT1G80090	CBS DOMAIN CONTAINING PROTEIN 4 (CBSX4)	5.5	up	0.326528	down
AT1G80130		0.5	down	4.03741	up
AT1G80180	MAPK SUBSTRATES IN THE STOMATAL LINEAGE 1 (MASS1)	1.92	up	0.276801	down
AT1G80280		0.27	down	3.62822	up
AT2G01080		2.02	up	0.499716	down
AT2G02120	(PDF2.1)	6.25	up	0.470006	down
AT2G02930	GLUTATHIONE S-TRANSFERASE F3 (GSTF3)	50.42	up	0.169169	down
AT2G03090	EXPANSIN A15 (EXPA15)	0.46	down	3.67267	up
AT2G03240		0.39	down	4.07251	up
AT2G05580		4.51	up	0.373839	down
AT2G05760	NUCLEOBASE ASCORBATE TRANSPORTER 1 (NAT1)	0.31	down	3.71669	up
AT2G05790		0.48	down	2.70744	up
AT2G06850	XYLOGLUCAN ENDOTRANSGLUCOSYLASE/HYDROLASE 4 (XTH4)	0.26	down	36.7507	up
AT2G07739		1.81	up	0.386023	down
AT2G14520		2.64	up	0.444169	down
AT2G14960	(GH3.1)	2.36	up	3.23986	up
AT2G15010		7.4	up	0.426155	down
AT2G15090	3-KETOACYL-COA SYNTHASE 8 (KCS8)	0.1	down	16.1574	up
AT2G16400	BEL1-LIKE HOMEODOMAIN 7 (BLH7)	0.42	down	2.29673	up
AT2G16440	MINICHROMOSOME MAINTENANCE 4 (MCM4)	0.52	down	3.20537	up
AT2G16660		0.16	down	3.67079	up
AT2G16850	PLASMA MEMBRANE INTRINSIC PROTEIN 2;8 (PIP2;8)	0.1	down	3.84886	up
AT2G17780	MID1-COMPLEMENTING ACTIVITY 2 (MCA2)	0.3	down	0.326013	down
AT2G18050	HISTONE H1-3 (HIS1-3)	26.63	up	0.106752	down
AT2G18250	4-PHOSPHOPANTETHEINE ADENYLYLTRANSFERASE (COAD)	2.21	up	0.484521	down
AT2G18280	TUBBY LIKE PROTEIN 2 (TLP2)	1.91	up	0.469742	down
AT2G18540		7.26	up	0.173784	down
AT2G18570		4.01	up	0.391116	down
AT2G19110	HEAVY METAL ATPASE 4 (HMA4)	0.55	down	2.25873	up
AT2G19320		26.64	up	0.103912	down
AT2G19670	PROTEIN ARGININE METHYLTRANSFERASE 1A (PRMT1A)	0.55	down	2.96341	up
AT2G19800	MYO-INOSITOL OXYGENASE 2 (MIOX2)	2.52	up	3.98495	up
AT2G19880	GLCCER SYNTHASE (GCS)	0.31	down	3.41193	up
AT2G19900	NADP-MALIC ENZYME 1 (NADP-ME1)	19.35	up	0.234633	down
AT2G20770	GCR2-LIKE 2 (GCL2)	2.94	up	0.36625	down
AT2G21490	DEHYDRIN LEA (LEA)	14.44	up	0.288557	down
AT2G21720		4.37	up	0.420638	down
AT2G21820		26.38	up	0.198445	down
AT2G22080		2.6	up	0.395133	down
AT2G22240	MYO-INOSITOL-1-PHOSPHATE SYNTHASE 2 (MIPS2)	3.34	up	0.325349	down
AT2G22420	(PRX17)	0.29	down	5.23185	up
AT2G22770	(NAI1)	0.48	down	5.1754	up
AT2G22900	MUCILAGE-RELATED10 (MUCI10)	0.52	down	2.08973	up
AT2G23110		2.84	up	0.430579	down
AT2G23120		2.78	up	0.405021	down
AT2G23240	ARABIDOPSIS THALIANA METALLOTHIONEIN 4B (ATMT4B)	34.12	up	0.159552	down
AT2G23320	WRKY DNA-BINDING PROTEIN 15 (WRKY15)	2.83	up	0.472849	down
AT2G23380	CURLY LEAF (CLF)	0.4	down	2.32739	up
AT2G23640	RETICULAN LIKE PROTEIN B13 (RTNLB13)	7.61	up	0.32156	down
AT2G23910		0.54	down	2.29998	up
AT2G24230		0.42	down	2.10513	up
AT2G24570	WRKY DNA-BINDING PROTEIN 17 (WRKY17)	0.5	down	2.21312	up
AT2G24790	CONSTANS-LIKE 3 (COL3)	0.54	down	3.54737	up
AT2G25340	VESICLE-ASSOCIATED MEMBRANE PROTEIN 712 (VAMP712)	4.08	up	0.218195	down
AT2G25890		12.23	up	0.22066	down
AT2G25900	(ATCTH)	2.48	up	0.160915	down
AT2G26040	PYR1-LIKE 2 (PYL2)	0.3	down	5.17572	up
AT2G26250	3-KETOACYL-COA SYNTHASE 10 (KCS10)	0.4	down	3.52411	up
AT2G26580	YABBY5 (YAB5)	0.31	down	2.35111	up
AT2G26910	ATP-BINDING CASSETTE G32 (ABCG32)	0.28	down	3.30752	up
AT2G27310		4.12	up	0.334338	down
AT2G27500		0.53	down	3.11754	up
AT2G27940	ARABIDOPSIS T??XICOS EN LEVADURA 57 (ATL57)	19.31	up	0.0807189	down
AT2G28080		0.33	down	5.71293	up
AT2G28200		0.54	down	4.66065	up
AT2G28490		28.21	up	0.276256	down
AT2G28720	(HTB3)	4.24	up	0.450941	down
AT2G28780		20.59	up	0.338752	down
AT2G29090	CYTOCHROME P450, FAMILY 707, SUBFAMILY A, POLYPEPTIDE 2 (CYP707A2)	4.04	up	2.82657	up
AT2G29300		35.21	up	0.198687	down
AT2G29340		2.18	up	0.205416	down
AT2G29670		0.27	down	10.5243	up
AT2G29980	FATTY ACID DESATURASE 3 (FAD3)	0.44	down	2.16112	up
AT2G30970	ASPARTATE AMINOTRANSFERASE 1 (ASP1)	0.55	down	2.40079	up
AT2G31270	HOMOLOG OF YEAST CDT1 A (CDT1A)	0.51	down	4.03845	up
AT2G31350	GLYOXALASE 2-5 (GLX2-5)	3.35	up	0.361849	down
AT2G31750		0.3	down	3.86262	up
AT2G31980	PHYTOCYSTATIN 2 (CYS2)	2.87	up	0.106416	down
AT2G31985		10.11	up	0.349363	down
AT2G32090	GLYOXALASE I-LIKE;9 (GLXI-LIKE;9)	2.58	up	0.466766	down
AT2G32120	HEAT-SHOCK PROTEIN 70T-2 (HSP70T-2)	2.55	up	0.336027	down
AT2G32560		0.4	down	10.6562	up
AT2G32660		0.32	down	0.135698	down
AT2G32690	GLYCINE-RICH PROTEIN 23 (GRP23)	0.16	down	4.3981	up
AT2G33070	NITRILE SPECIFIER PROTEIN 2 (NSP2)	92.45	up	0.324109	down
AT2G33330	PLASMODESMATA-LOCATED PROTEIN 3 (PDLP3)	0.33	down	12.8579	up
AT2G33520	CYSTEINE-RICH TRANSMEMBRANE MODULE 7 (ATHCYSTM7)	29.44	up	0.280865	down
AT2G33830	DORMANCY ASSOCIATED GENE 2 (DRM2)	28.89	up	0.259353	down
AT2G34020		0.36	down	5.70023	up
AT2G34315		10.87	up	0.403819	down
AT2G34510	(ATHB-1)	0.32	down	2.26539	up
AT2G35300	LATE EMBRYOGENESIS ABUNDANT 18 (LEA18)	5.43	up	0.305974	down
AT2G35310	REPRODUCTIVE MERISTEM 23 (REM23)	1.87	up	0.442595	down
AT2G36010	E2F TRANSCRIPTION FACTOR 3 (E2F3)	0.44	down	2.98713	up
AT2G36220		2.63	up	0.298487	down
AT2G36270		1.97	up	0.411094	down
AT2G36310	URIDINE-RIBOHYDROLASE 1 (URH1)	0.35	down	2.26061	up
AT2G36640	EMBRYONIC CELL PROTEIN 63 (ECP63)	9.84	up	0.290216	down
AT2G36950	HEAVY METAL ASSOCIATED PROTEIN 20 (ATHMP20)	2.65	up	0.449886	down
AT2G37390	SODIUM POTASSIUM ROOT DEFECTIVE 2 (NAKR2)	6.79	up	0.348456	down
AT2G37560	ORIGIN RECOGNITION COMPLEX SECOND LARGEST SUBUNIT 2 (ORC2)	0.52	down	15.9332	up
AT2G37640	(EXP3)	0.54	down	6.12585	up
AT2G37970	(SOUL-1)	4.2	up	0.378735	down
AT2G38310	PYR1-LIKE 4 (PYL4)	0.5	down	2.58915	up
AT2G38465		12.07	up	0.279061	down
AT2G38470	WRKY DNA-BINDING PROTEIN 33 (WRKY33)	0.56	down	0.362803	down
AT2G38800		3.23	up	0.388463	down
AT2G38820		3.76	up	0.384752	down
AT2G38860	(YLS5)	2.89	up	2.36025	up
AT2G38905		7.94	up	0.2505	down
AT2G39560		0.28	down	7.92302	up
AT2G39570	ACT DOMAIN REPEATS 9 (ACR9)	2.77	up	0.313592	down
AT2G39890	PROLINE TRANSPORTER 1 (PROT1)	0.52	down	4.63818	up
AT2G40170	LATE EMBRYOGENESIS ABUNDANT 6 (GEA6)	33.94	up	0.229706	down
AT2G40330	PYR1-LIKE 6 (PYL6)	0.2	down	3.52218	up
AT2G40435		1.86	up	6.94228	up
AT2G40610	EXPANSIN A8 (EXPA8)	0.3	down	6.27715	up
AT2G41070		7.28	up	0.270088	down
AT2G41260	(M17)	20.42	up	0.365097	down
AT2G41280	(M10)	20.26	up	0.313088	down
AT2G41420	WINDHOSE 2 (WIH2)	0.36	down	2.29185	up
AT2G41540	(GPDHC1)	0.38	down	3.03185	up
AT2G41710	(SMOS1)	2.64	up	0.395525	down
AT2G41800	TEEBE, LONG IN THE MAYO-YOREME LANGUAGE (TEB)	0.24	down	8.1981	up
AT2G42000	ARABIDOPSIS THALIANA METALLOTHIONEIN 4A (ATMT4A)	50.74	up	0.244123	down
AT2G42395		1.91	up	2.44194	up
AT2G42560	LATE EMBRYOGENESIS ABUNDANT 25 (LEA25)	49.09	up	0.117005	down
AT2G42580	TETRATRICOPETIDE-REPEAT THIOREDOXIN-LIKE 3 (TTL3)	0.4	down	4.80308	up
AT2G42840	PROTODERMAL FACTOR 1 (PDF1)	0.45	down	2.08672	up
AT2G42890	MEI2-LIKE 2 (ML2)	2	up	0.226068	down
AT2G42950		2.57	up	0.214668	down
AT2G43290	MULTICOPY SUPPRESSORS OF SNF4 DEFICIENCY IN YEAST 3 (MSS3)	0.28	down	4.28493	up
AT2G43340		0.39	down	7.38578	up
AT2G43800	FORMIN 2 (FH2)	0.54	down	3.30736	up
AT2G44460	BETA GLUCOSIDASE 28 (BGLU28)	0.07	down	6.58435	up
AT2G44500		0.17	down	18.0165	up
AT2G44580		0.43	down	5.01893	up
AT2G45050	GATA TRANSCRIPTION FACTOR 2 (GATA2)	1.93	up	3.44922	up
AT2G45180	DISEASE RELATED NONSPECI&#64257;C LIPID TRANSFER PROTEIN 1 (DRN1)	0.22	down	18.379	up
AT2G45210	SMALL AUXIN UPREGULATED 36 (SAUR36)	4.62	up	0.105305	down
AT2G45360		28.35	up	0.227549	down
AT2G45510	CYTOCHROME P450, FAMILY 704, SUBFAMILY A, POLYPEPTIDE 2 (CYP704A2)	2.7	up	0.456305	down
AT2G45600		2.59	up	0.414792	down
AT2G45830	DOWNSTREAM TARGET OF AGL15 2 (DTA2)	0.55	down	2.88684	up
AT2G46150		0.39	down	5.93649	up
AT2G46660	CYTOCHROME P450, FAMILY 78, SUBFAMILY A, POLYPEPTIDE 6 (CYP78A6)	4.99	up	0.320261	down
AT2G46780		0.53	down	4.09005	up
AT2G46970	PHYTOCHROME INTERACTING FACTOR 3-LIKE 1 (PIL1)	25.54	up	0.0222999	down
AT2G47000	ATP-BINDING CASSETTE B4 (ABCB4)	0.16	down	3.00457	up
AT2G47180	GALACTINOL SYNTHASE 1 (GolS1)	8.36	up	0.309534	down
AT2G47450	CHAOS (CAO)	0.4	down	3.41868	up
AT2G47770	TSPO(OUTER MEMBRANE TRYPTOPHAN-RICH SENSORY PROTEIN)-RELATED (TSPO)	14.98	up	0.210261	down
AT3G01400		1.87	up	0.421516	down
AT3G01490	CONVERGENCE OF BLUE LIGHT AND CO2 (CBC1)	3.81	up	0.361598	down
AT3G01570		8.37	up	0.322999	down
AT3G02110	SERINE CARBOXYPEPTIDASE-LIKE 25 (scpl25)	0.53	down	4.75389	up
AT3G02550	LOB DOMAIN-CONTAINING PROTEIN 41 (LBD41)	0.37	down	2.08693	up
AT3G02620		2.39	up	0.480018	down
AT3G02875	IAA-LEUCINE RESISTANT 1 (ILR1)	2.01	up	0.441875	down
AT3G02880	KINASE 7 (KIN7)	0.55	down	2.33926	up
AT3G03150		2.75	up	0.369514	down
AT3G03310	LECITHIN:CHOLESTEROL ACYLTRANSFERASE 3 (LCAT3)	2.36	up	0.368943	down
AT3G03620		3.68	up	0.38198	down
AT3G04040		7.72	up	0.149804	down
AT3G04890		2.47	up	0.473383	down
AT3G05150		0.25	down	12.2661	up
AT3G05180	(GGL16)	0.54	down	2.2543	up
AT3G05260		33.59	up	0.15163	down
AT3G05640	E GROWTH-REGULATING 1 (EGR1)	0.39	down	0.472233	down
AT3G05690		0.44	down	2.3577	up
AT3G06145		0.44	down	2.58632	up
AT3G06150		0.39	down	2.13555	up
AT3G06455		2.91	up	0.411422	down
AT3G06770	POLYGALACTURONASE CLADE F 4 (PGF4)	0.37	down	5.66521	up
AT3G07250		4.92	up	0.310673	down
AT3G07320		0.23	down	7.43416	up
AT3G07500	FAR1-RELATED SEQUENCES-RELATED FACTOR2 (FRF2)	2.73	up	0.42364	down
AT3G09580		0.39	down	3.38919	up
AT3G09600	REVEILLE 8 (RVE8)	3.9	up	0.498173	down
AT3G09810	ISOCITRATE DEHYDROGENASE VI (IDH-VI)	0.56	down	2.24512	up
AT3G10040	HYPOXIA RESPONSE ATTENUATOR1 (HRA1)	0.32	down	3.03768	up
AT3G10200		5.23	up	0.199076	down
AT3G10720		0.15	down	3.69504	up
AT3G11050	FERRITIN 2 (FER2)	5.56	up	0.438421	down
AT3G11930		2.08	up	0.298976	down
AT3G12110	ACTIN-11 (ACT11)	0.36	down	18.1436	up
AT3G12490	CYSTATIN B (CYSB)	1.82	up	0.462976	down
AT3G12610	DNA-DAMAGE REPAIR/TOLERATION 100 (DRT100)	0.29	down	3.78959	up
AT3G12955	SMALL AUXIN UPREGULATED RNA 74 (SAUR74)	15.63	up	0.321625	down
AT3G12960	SEED MATURATION PROTEIN 1 (SMP1)	56.9	up	0.287238	down
AT3G13520	ARABINOGALACTAN PROTEIN 12 (AGP12)	0.22	down	27.3677	up
AT3G13620	POLYAMINE UPTAKE TRANSPORTER 4 (PUT4)	0.51	down	2.67285	up
AT3G13750	BETA GALACTOSIDASE 1 (BGAL1)	0.23	down	7.44442	up
AT3G13790	(ATBFRUCT1)	0.42	down	2.31821	up
AT3G14060		4.25	up	0.304041	down
AT3G14130	(HAOX1)	1.91	up	0.469179	down
AT3G14310	PECTIN METHYLESTERASE 3 (PME3)	0.27	down	8.81665	up
AT3G14360	OIL BODY LIPASE 1 (ATOBL1)	1.94	up	0.454515	down
AT3G14440	NINE-CIS-EPOXYCAROTENOID DIOXYGENASE 3 (NCED3)	0.43	down	9.57936	up
AT3G14590	(NTMC2T6.2)	1.97	up	0.321117	down
AT3G14595		2.73	up	0.291959	down
AT3G14840	LYSM RLK1-INTERACTING KINASE 1 (LIK1)	0.47	down	2.481	up
AT3G14990	DJ-1 HOMOLOG A (DJ1A)	2.45	up	0.323673	down
AT3G15260		3.38	up	0.438461	down
AT3G15280		8.67	up	0.484417	down
AT3G15350		0.44	down	4.23737	up
AT3G15670	LATE EMBRYOGENESIS ACCUMULATING 76 (LEA76)	5.5	up	0.45245	down
AT3G15720		0.15	down	9.24024	up
AT3G15790	METHYL-CPG-BINDING DOMAIN 11 (MBD11)	4.51	up	0.425485	down
AT3G15950	(NAI2)	0.5	down	3.02977	up
AT3G15990	SULFATE TRANSPORTER 3;4 (SULTR3;4)	0.33	down	2.86398	up
AT3G16150	ASPARAGINASE B1 (ASPGB1)	0.48	down	24.7024	up
AT3G16300	CASP-LIKE PROTEIN 3A1 (CASPL3A1)	0.51	down	7.68785	up
AT3G16400	NITRILE SPECIFIER PROTEIN 1 (NSP1)	0.27	down	2.80074	up
AT3G16770	ETHYLENE-RESPONSIVE ELEMENT BINDING PROTEIN (EBP)	4.7	up	0.471023	down
AT3G16990		2.34	up	0.350239	down
AT3G17520	(SSLEA)	9.35	up	0.235459	down
AT3G17609	HY5-HOMOLOG (HYH)	3.65	up	2.41327	up
AT3G17668	ENHANCER OF ATNSI ACTIVITY (ENA)	2	up	0.39322	down
AT3G18570		11.88	up	0.246401	down
AT3G19580	ZINC-FINGER PROTEIN 2 (ZF2)	2.34	up	0.409039	down
AT3G19660		2.64	up	0.323561	down
AT3G19680		0.39	down	2.16978	up
AT3G19850		0.53	down	6.40589	up
AT3G19920	(LDPS)	2.67	up	0.46674	down
AT3G20110	CYTOCHROME P450, FAMILY 705, SUBFAMILY A, POLYPEPTIDE 20 (CYP705A20)	0.36	down	6.03331	up
AT3G20340		2.37	up	0.228369	down
AT3G20370		0.04	down	8.68015	up
AT3G20660	ORGANIC CATION/CARNITINE TRANSPORTER4 (OCT4)	2.15	up	0.432185	down
AT3G21370	BETA GLUCOSIDASE 19 (BGLU19)	14.15	up	0.316183	down
AT3G21380		83.7	up	0.269075	down
AT3G21600		16.59	up	0.428539	down
AT3G22100		0.18	down	5.96094	up
AT3G22490	RESPONSIVE TO ABSCISIC ACID 28 (ATRAB28)	35.47	up	0.308587	down
AT3G22500	LATE EMBRYOGENESIS ABUNDANT PROTEIN ECP31 (ATECP31)	81.87	up	0.206481	down
AT3G22640	(PAP85)	20.52	up	0.206802	down
AT3G23170	PROLINE/SERINE-RICH PROTEIN (PRP)	0.45	down	2.87282	up
AT3G23470		0.28	down	8.22212	up
AT3G23730	XYLOGLUCAN ENDOTRANSGLUCOSYLASE/HYDROLASE 16 (XTH16)	0.16	down	5.64538	up
AT3G23800	SELENIUM-BINDING PROTEIN 3 (SBP3)	0.33	down	3.01003	up
AT3G23820	UDP-D-GLUCURONATE 4-EPIMERASE 6 (GAE6)	0.29	down	4.39386	up
AT3G24220	NINE-CIS-EPOXYCAROTENOID DIOXYGENASE 6 (NCED6)	24.48	up	0.18602	down
AT3G24503	ALDEHYDE DEHYDROGENASE 2C4 (ALDH2C4)	1.86	up	0.103771	down
AT3G24530		0.54	down	2.08821	up
AT3G25260	NRT1/ PTR FAMILY 4.1 (NPF4.1)	13.2	up	0.165921	down
AT3G25870		4.91	up	0.328752	down
AT3G26170	CYTOCHROME P450, FAMILY 71, SUBFAMILY B, POLYPEPTIDE 19 (CYP71B19)	0.02	down	3.29971	up
AT3G26180	CYTOCHROME P450, FAMILY 71, SUBFAMILY B, POLYPEPTIDE 20 (CYP71B20)	0.1	down	4.21941	up
AT3G26580		2.11	up	0.409825	down
AT3G26770		5.19	up	0.286217	down
AT3G27660	OLEOSIN 4 (OLEO4)	19.32	up	0.269446	down
AT3G28040		0.55	down	2.17225	up
AT3G28130	USUALLY MULTIPLE ACIDS MOVE IN AND OUT TRANSPORTERS 44 (UMAMIT44)	0.46	down	8.2924	up
AT3G28180	CELLULOSE-SYNTHASE-LIKE C4 (CSLC04)	0.44	down	6.51958	up
AT3G29670	PHENOLIC GLUCOSIDE MALONYLTRANSFERASE 2 (PMAT2)	4.74	up	0.360615	down
AT3G43720	GLYCOSYLPHOSPHATIDYLINOSITOL-ANCHORED LIPID PROTEIN TRANSFER 2 (LTPG2)	0.17	down	7.02145	up
AT3G43800	GLUTATHIONE S-TRANSFERASE TAU 27 (GSTU27)	0.47	down	12.3079	up
AT3G45730		30.27	up	0.249929	down
AT3G46230	HEAT SHOCK PROTEIN 17.4 (HSP17.4)	3.82	up	0.344484	down
AT3G47340	GLUTAMINE-DEPENDENT ASPARAGINE SYNTHASE 1 (ASN1)	2.86	up	0.430701	down
AT3G48140		0.25	down	4.24837	up
AT3G48460	SEED FATTY ACID REDUCER 4 (SFAR4)	0.21	down	12.4919	up
AT3G48700	CARBOXYESTERASE 13 (CXE13)	0.42	down	6.56025	up
AT3G50200		0.18	down	2.67472	up
AT3G50330	HECATE 2 (HEC2)	0.55	down	9.2693	up
AT3G50660	DWARF 4 (DWF4)	0.3	down	3.34404	up
AT3G50740	UDP-GLUCOSYL TRANSFERASE 72E1 (UGT72E1)	4.84	up	0.320468	down
AT3G50750	BES1/BZR1 HOMOLOG 1 (BEH1)	0.46	down	4.08892	up
AT3G50970	LOW TEMPERATURE-INDUCED 30 (LTI30)	13.88	up	0.462691	down
AT3G50980	DEHYDRIN XERO 1 (XERO1)	7.66	up	0.315688	down
AT3G51410		0.55	down	5.7527	up
AT3G51430	YELLOW-LEAF-SPECIFIC GENE 2 (YLS2)	2.57	up	0.418352	down
AT3G51440		2.2	up	0.31135	down
AT3G51750		2.85	up	0.371574	down
AT3G51810	LATE EMBRYOGENESIS ABUNDANT 1 (EM1)	10.66	up	0.205487	down
AT3G51860		1.86	up	0.340421	down
AT3G51880	HIGH MOBILITY GROUP B1 (HMGB1)	2.98	up	0.453056	down
AT3G52105		2.06	up	0.470136	down
AT3G53040		22.04	up	0.216068	down
AT3G53420	PLASMA MEMBRANE INTRINSIC PROTEIN 2A (PIP2A)	0.34	down	2.91719	up
AT3G54320	WRINKLED 1 (WRI1)	2.4	up	0.48659	down
AT3G54430	SHI-RELATED SEQUENCE 6 (SRS6)	0.4	down	2.9125	up
AT3G54810	BLUE MICROPYLAR END 3 (BME3)	0.55	down	2.61224	up
AT3G54920	POWDERY MILDEW RESISTANT 6 (PMR6)	0.43	down	2.27756	up
AT3G54940		5.52	up	0.480164	down
AT3G55340	PHRAGMOPLASTIN INTERACTING PROTEIN 1 (PHIP1)	1.82	up	2.11433	up
AT3G55690		0.19	down	2.90744	up
AT3G56270		2.06	up	2.77843	up
AT3G56330	TRNA METHYLTRANSFERASE 1C (TRM1C)	0.55	down	2.91838	up
AT3G56350	(MSD2)	24.61	up	0.195306	down
AT3G56370	INFLORESCENCE AND ROOT APICES RECEPTOR KINASE (IRK)	0.37	down	3.2618	up
AT3G56880		2.27	up	0.411219	down
AT3G56940	COPPER RESPONSE DEFECT 1 (CRD1)	0.35	down	2.09703	up
AT3G56950	SMALL AND BASIC INTRINSIC PROTEIN 2;1 (SIP2;1)	0.53	down	2.22431	up
AT3G57020		15.73	up	0.31314	down
AT3G57630	EXTENSIN ARABINOSE DEFICIENT TRANSFERASE (EXAD)	0.4	down	2.61239	up
AT3G57830		0.46	down	3.75385	up
AT3G58070	GLABROUS INFLORESCENCE STEMS (GIS)	0.33	down	6.13018	up
AT3G58450	UNIVERSAL STRESS PROTEIN (USP)	24.8	up	0.219624	down
AT3G58850	PHY RAPIDLY REGULATED 2 (PAR2)	0.36	down	7.47607	up
AT3G59780		0.55	down	2.36212	up
AT3G60300		2.31	up	0.470638	down
AT3G60690	SMALL AUXIN UPREGULATED RNA 59 (SAUR59)	3.45	up	0.261016	down
AT3G60900	FASCICLIN-LIKE ARABINOGALACTAN-PROTEIN 10 (FLA10)	0.42	down	4.51414	up
AT3G60980		0.01	down	2.37282	up
AT3G61040	CYTOCHROME P450, FAMILY 76, SUBFAMILY C, POLYPEPTIDE 7 (CYP76C7)	5.25	up	0.211832	down
AT3G61260	REMORIN 1.2 (REM1.2)	2.18	up	0.458168	down
AT3G61640	ARABINOGALACTAN PROTEIN 20 (AGP20)	0.53	down	2.33702	up
AT3G61900	SMALL AUXIN UPREGULATED RNA 33 (SAUR33)	2.66	up	0.381615	down
AT3G62090	PHYTOCHROME INTERACTING FACTOR 3-LIKE 2 (PIL2)	9.21	up	0.0257494	down
AT3G63210	MEDIATOR OF ABA-REGULATED DORMANCY 1 (MARD1)	0.38	down	2.84429	up
AT3G63350	(AT-HSFA7B)	0.2	down	0.390182	down
AT4G00480	(ATMYC1)	0.55	down	5.49439	up
AT4G01120	G-BOX BINDING FACTOR 2 (GBF2)	2.02	up	0.337924	down
AT4G01280	REVEILLE 5 (RVE5)	2.12	up	0.449889	down
AT4G01410		2.17	up	0.224196	down
AT4G01450	USUALLY MULTIPLE ACIDS MOVE IN AND OUT TRANSPORTERS 30 (UMAMIT30)	0.32	down	7.81838	up
AT4G01970		14.18	up	0.11667	down
AT4G02060	PROLIFERA (PRL)	0.51	down	3.29628	up
AT4G02280	SUCROSE SYNTHASE 3 (SUS3)	3.92	up	0.465825	down
AT4G02380	SENESCENCE-ASSOCIATED GENE 21 (SAG21)	0.04	down	3.06643	up
AT4G02520	GLUTATHIONE S-TRANSFERASE PHI 2 (GSTF2)	6.45	up	0.454439	down
AT4G02690	LIFEGUARD 3 (LFG3)	14.48	up	0.209237	down
AT4G02970	7SL RNA1 (AT7SL-1)	2.46	up	0.432868	down
AT4G03070	(AOP1)	1.98	up	5.13168	up
AT4G03100		0.47	down	2.06205	up
AT4G03200		3.57	up	0.372809	down
AT4G03210	XYLOGLUCAN ENDOTRANSGLUCOSYLASE/HYDROLASE 9 (XTH9)	0.36	down	18.4947	up
AT4G04640	(ATPC1)	0.51	down	2.06152	up
AT4G04830	METHIONINE SULFOXIDE REDUCTASE B5 (MSRB5)	0.19	down	2.30322	up
AT4G04960	L-TYPE LECTIN RECEPTOR KINASE VII.1 (LECRK-VII.1)	1.84	up	0.386548	down
AT4G09500	UDP-GLYCOSYLTRANSFERASE 79B7 (UGT79B7)	1.94	up	11.5947	up
AT4G09590	NDR1/HIN1-LIKE 22 (NHL22)	5.01	up	0.136062	down
AT4G09600	GAST1 PROTEIN HOMOLOG 3 (GASA3)	45.07	up	0.180896	down
AT4G09610	GAST1 PROTEIN HOMOLOG 2 (GASA2)	98.24	up	0.0353489	down
AT4G09650	ATP SYNTHASE DELTA-SUBUNIT GENE (ATPD)	0.5	down	2.32564	up
AT4G10020	HYDROXYSTEROID DEHYDROGENASE 5 (HSD5)	4.08	up	0.32436	down
AT4G10270	WOUND-INDUCED POLYPEPTIDE 4 (WIP4)	0.44	down	3.22382	up
AT4G10770	OLIGOPEPTIDE TRANSPORTER 7 (OPT7)	0.35	down	2.40687	up
AT4G11310	CYSTEINE PROTEASE 1 (CP1)	5.48	up	0.410263	down
AT4G11340		0.41	down	5.76316	up
AT4G11910	NONYELLOWING 2 (NYE2)	3.22	up	0.318433	down
AT4G12290	COPPER AMINE OXIDASE (CUAO)	6.07	up	0.352577	down
AT4G12620	ORIGIN OF REPLICATION COMPLEX 1B (ORC1B)	0.44	down	4.15688	up
AT4G12680		4.56	up	0.322797	down
AT4G12730	FASCICLIN-LIKE ARABINOGALACTAN 2 (FLA2)	0.41	down	21.0722	up
AT4G12980	AUXIN-RESPONSIVE FAMILY PROTEIN GENE (DEG18)	0.18	down	2.46362	up
AT4G13030		2	up	0.437808	down
AT4G13180		4.98	up	0.350212	down
AT4G13395	ROTUNDIFOLIA LIKE 12 (RTFL12)	4.22	up	0.212477	down
AT4G13510	AMMONIUM TRANSPORTER 1;1 (AMT1;1)	0.38	down	4.5405	up
AT4G13660	PINORESINOL REDUCTASE 2 (PRR2)	1.84	up	3.35967	up
AT4G14385	(EAF6)	2.11	up	0.495415	down
AT4G14960	TUBULIN ALPHA-6 (TUA6)	0.52	down	2.36109	up
AT4G15490	(UGT84A3)	5.01	up	0.40813	down
AT4G15780	VESICLE-ASSOCIATED MEMBRANE PROTEIN 724 (VAMP724)	2.53	up	0.44501	down
AT4G16120	COBRA-LIKE PROTEIN-7 PRECURSOR (COBL7)	0.45	down	2.81413	up
AT4G16130	ARABINOSE KINASE (ARA1)	0.52	down	2.24347	up
AT4G16140		0.4	down	8.91559	up
AT4G16160	(ATOEP16-2)	2.39	up	0.46124	down
AT4G16230	GDSL-TYPE ESTERASE/LIPASE 79 (GELP79)	0.22	down	27.0544	up
AT4G16770		2.1	up	0.371787	down
AT4G16780	HOMEOBOX PROTEIN 2 (HB-2)	2.67	up	0.051793	down
AT4G17730	SYNTAXIN OF PLANTS 23 (SYP23)	1.83	up	0.456457	down
AT4G17880	(MYC4)	0.39	down	2.25741	up
AT4G18205	PURINE PERMEASE 21 (PUP21)	0.46	down	0.353191	down
AT4G18280	GLYCINE RICH CELL WALL PROTEIN LIKE 1 (GRPL1)	3.05	up	0.478128	down
AT4G18360	GLYCOLATE OXIDASE 3 (GOX3)	2.25	up	0.322717	down
AT4G18460		0.51	down	2.56129	up
AT4G18590	REPLICATION PROTEIN A 3B (RPA3B)	0.55	down	2.00222	up
AT4G18620	PYR1-LIKE 13 (PYL13)	3.47	up	0.0444002	down
AT4G18650	DOG1-LIKE 4 (DOGL4)	8.37	up	0.260088	down
AT4G18660		6.35	up	0.245686	down
AT4G18690		8.44	up	0.228436	down
AT4G18920		7.73	up	0.351688	down
AT4G19020	CHROMOMETHYLASE 2 (CMT2)	0.5	down	2.68003	up
AT4G19030	NOD26-LIKE MAJOR INTRINSIC PROTEIN 1 (NLM1)	0.48	down	10.3155	up
AT4G19120	EARLY-RESPONSIVE TO DEHYDRATION 3 (ERD3)	0.22	down	5.72101	up
AT4G19390		3.74	up	0.198038	down
AT4G20230		3.28	up	5.53971	up
AT4G20260	PLASMA-MEMBRANE ASSOCIATED CATION-BINDING PROTEIN 1 (PCAP1)	7.71	up	0.244784	down
AT4G20860	(ATBBE22)	0.45	down	2.04215	up
AT4G20870	FATTY ACID HYDROXYLASE 2 (FAH2)	0.41	down	2.83886	up
AT4G21020		3.82	up	0.318578	down
AT4G21280	PHOTOSYSTEM II SUBUNIT QA (PSBQA)	0.29	down	2.10717	up
AT4G21320	HEAT-STRESS-ASSOCIATED 32 (HSA32)	2.51	up	0.410027	down
AT4G21490	NAD(P)H DEHYDROGENASE B3 (NDB3)	0.12	down	6.23483	up
AT4G21510	F-BOX STRESS INDUCED 2 (FBS2)	0.55	down	2.89634	up
AT4G21850	METHIONINE SULFOXIDE REDUCTASE B9 (MSRB9)	0.42	down	18.9064	up
AT4G21870		0.21	down	2.33615	up
AT4G21940	CALCIUM-DEPENDENT PROTEIN KINASE 15 (CPK15)	0.48	down	2.33718	up
AT4G22010	SKU5 SIMILAR 4 (sks4)	0.55	down	8.96187	up
AT4G22920	NON-YELLOWING 1 (NYE1)	1.99	up	0.497166	down
AT4G23000		0.25	down	2.93579	up
AT4G24110	HYPOXIA RESPONSE UNKNOWN PROTEIN 40 (HUP40)	0.36	down	0.393758	down
AT4G24220	VEIN PATTERNING 1 (VEP1)	2.42	up	0.390401	down
AT4G24570	DICARBOXYLATE CARRIER 2 (DIC2)	0.44	down	4.14425	up
AT4G25050	ACYL CARRIER PROTEIN 4 (ACP4)	0.34	down	3.05146	up
AT4G25140	OLEOSIN 1 (OLEO1)	16.1	up	0.371216	down
AT4G25200	MITOCHONDRION-LOCALIZED SMALL HEAT SHOCK PROTEIN 23.6 (HSP23.6-MITO)	5.81	up	0.34463	down
AT4G25580		11.27	up	0.181643	down
AT4G25960	ATP-BINDING CASSETTE B2 (ABCB2)	0.35	down	2.59043	up
AT4G25990	CIA2-LIKE (CIL)	0.45	down	2.99418	up
AT4G26700	FIMBRIN 1 (FIM1)	2.17	up	0.462652	down
AT4G26740	SEED GENE 1 (ATS1)	15.23	up	0.319602	down
AT4G26790	(GGL23)	0.19	down	22.1502	up
AT4G27170	SEED STORAGE ALBUMIN 4 (SESA4)	16.9	up	0.452124	down
AT4G27280	CA2+-DEPENDENT MODULATOR OF ICR1 (CMI1)	0.54	down	2.69738	up
AT4G27530		12.41	up	0.291464	down
AT4G27657		3.06	up	0.375486	down
AT4G27730	OLIGOPEPTIDE TRANSPORTER 1 (OPT6)	0.36	down	3.83341	up
AT4G28270	RING MEMBRANE-ANCHOR 2 (RMA2)	0.32	down	0.435637	down
AT4G28390	ADP/ATP CARRIER 3 (AAC3)	4.74	up	0.429649	down
AT4G28520	CRUCIFERIN 3 (CRU3)	9.64	up	0.290359	down
AT4G29070		1.89	up	0.463275	down
AT4G29820	HOMOLOG OF CFIM-25 (CFIM-25)	2.1	up	0.309594	down
AT4G30290	XYLOGLUCAN ENDOTRANSGLUCOSYLASE/HYDROLASE 19 (XTH19)	0.38	down	7.06133	up
AT4G30440	UDP-D-GLUCURONATE 4-EPIMERASE 1 (GAE1)	0.25	down	2.41994	up
AT4G30610	BRI1 SUPPRESSOR 1 (BRS1)	0.31	down	9.74242	up
AT4G31270	IDM1-ASSOCIATED PROTEIN 2 (IDAP2)	2.06	up	0.350895	down
AT4G31830		14.97	up	0.258148	down
AT4G32290		2.93	up	0.467834	down
AT4G32460	(BDX)	0.25	down	4.7946	up
AT4G33220	PECTIN METHYLESTERASE 44 (PME44)	0.41	down	9.33552	up
AT4G33467		4.5	up	0.309272	down
AT4G33980	COLD-REGULATED GENE 28 (COR28)	2.76	up	0.185845	down
AT4G34419		2.78	up	4.66569	up
AT4G34480		4.94	up	0.249896	down
AT4G34640	SQUALENE SYNTHASE 1 (SQS1)	0.41	down	2.0677	up
AT4G34790	SMALL AUXIN UPREGULATED RNA 3 (SAUR3)	0.31	down	18.4384	up
AT4G34800	SMALL AUXIN UPREGULATED RNA 4 (SAUR4)	0.32	down	11.3265	up
AT4G34810	SMALL AUXIN UPREGULATED RNA 5 (SAUR5)	0.29	down	13.1614	up
AT4G34840	METHYLTHIOADENOSINE NUCLEOSIDASE 2 (MTN2)	0.49	down	2.43355	up
AT4G34881		2.02	up	0.372765	down
AT4G35100	PLASMA MEMBRANE INTRINSIC PROTEIN 3 (PIP3)	0.41	down	3.27324	up
AT4G35110	PHOSPHOLIPASE-LIKE PROTEIN 4 (PEARLI 4)	0.33	down	2.77012	up
AT4G35270	NIN-LIKE PROTEIN 2 (NLP2)	0.36	down	2.50345	up
AT4G35640	SERINE ACETYLTRANSFERASE 3;2 (SERAT3;2)	0.27	down	2.45789	up
AT4G36250	ALDEHYDE DEHYDROGENASE 3F1 (ALDH3F1)	0.37	down	2.43667	up
AT4G36600		1.93	up	0.277685	down
AT4G36700		5.32	up	0.145744	down
AT4G36810	GERANYLGERANYL PYROPHOSPHATE SYNTHASE 1 (GGPS1)	0.5	down	2.35155	up
AT4G36880	CYSTEINE PROTEINASE1 (CP1)	0.35	down	8.75028	up
AT4G36930	SPATULA (SPT)	0.53	down	2.32395	up
AT4G37180	ULT1 INTERACTING FACTOR 1 (UIF1)	1.93	up	0.365332	down
AT4G37260	MYB DOMAIN PROTEIN 73 (MYB73)	2.39	up	0.368943	down
AT4G37370	CYTOCHROME P450, FAMILY 81, SUBFAMILY D, POLYPEPTIDE 8 (CYP81D8)	0.23	down	0.366758	down
AT4G37390	(BRU6)	6.31	up	0.313835	down
AT4G37400	CYTOCHROME P450, FAMILY 81, SUBFAMILY F, POLYPEPTIDE 3 (CYP81F3)	0.31	down	5.77872	up
AT4G37410	CYTOCHROME P450, FAMILY 81, SUBFAMILY F, POLYPEPTIDE 4 (CYP81F4)	0.12	down	29.1124	up
AT4G37430	CYTOCHROME P450, FAMILY 91, SUBFAMILY A, POLYPEPTIDE 2 (CYP91A2)	0.46	down	4.51207	up
AT4G38810	CALCIUM SENSOR (SCS)	2	up	0.457943	down
AT4G39070	BZS1 (BZS1)	0.23	down	0.37047	down
AT4G39090	RESPONSIVE TO DEHYDRATION 19 (RD19)	0.35	down	2.57957	up
AT4G39130		35.25	up	0.321319	down
AT4G39330	CINNAMYL ALCOHOL DEHYDROGENASE 9 (CAD9)	0.12	down	7.0451	up
AT4G39510	CYTOCHROME P450, FAMILY 96, SUBFAMILY A, POLYPEPTIDE 12 (CYP96A12)	0.37	down	15.0713	up
AT4G39780	(ERF60)	0.11	down	2.27447	up
AT4G39890	RAB GTPASE HOMOLOG H1C (RABH1c)	2.29	up	0.310684	down
AT4G39950		2.37	up	8.85505	up
AT5G01040	LACCASE 8 (LAC8)	0.32	down	14.4721	up
AT5G01300		45.18	up	0.19105	down
AT5G01520	ABA INSENSITIVE RING PROTEIN 2 (AIRP2)	2.13	up	0.313731	down
AT5G01530	LIGHT HARVESTING COMPLEX PHOTOSYSTEM II (LHCB4.1)	0.43	down	0.398317	down
AT5G01600	FERRETIN 1 (FER1)	0.33	down	2.65106	up
AT5G01670		20.93	up	0.245103	down
AT5G01720	REGULATION OF ATALMT1 EXPRESSION 1 (RAE1)	3.29	up	0.493479	down
AT5G01880	DAF-LIKE GENE 2 (DAFL2)	6.21	up	0.457623	down
AT5G01950		2.39	up	0.323099	down
AT5G02020	SALT INDUCED SERINE RICH (SIS)	2.9	up	0.301141	down
AT5G02180		0.33	down	3.038	up
AT5G02490	(Hsp70-2)	0.55	down	4.75808	up
AT5G02540		0.19	down	2.41764	up
AT5G02550		0.52	down	3.87214	up
AT5G02750	SHOOT GRAVITROPISM 9 (SGR9)	7.33	up	0.222846	down
AT5G02890		0.26	down	2.78991	up
AT5G03140	L-TYPE LECTIN RECEPTOR KINASE VIII.2 (LECRK-VIII.2)	2.77	up	0.382661	down
AT5G03200	LOG2-LIKE UBIQUITIN LIGASE1 (LUL1)	2.11	up	0.456675	down
AT5G03230		0.33	down	0.3603	down
AT5G03380	HEAVY METAL ASSOCIATED PROTEIN 43 (ATHMP43)	2.69	up	0.416555	down
AT5G03490	UDP GLYCOSYLTRANSFERASE 89A2 (UGT89A2)	2.2	up	0.335787	down
AT5G03795		3.99	up	0.381782	down
AT5G04010		11.5	up	0.247181	down
AT5G04020		1.81	up	2.0562	up
AT5G04500	GLUCOSAMINE INOSITOLPHOSPHORYLCERAMIDE TRANSFERASE 1 (GINT1)	20.47	up	0.24678	down
AT5G04750		2.38	up	0.403027	down
AT5G04840		0.53	down	2.14117	up
AT5G04860		2.12	up	0.410519	down
AT5G05220		3.41	up	0.268455	down
AT5G05320		7.78	up	0.252322	down
AT5G05965		3.32	up	0.076817	down
AT5G06370	PB-SENSITIVE1 (PSE1)	2.14	up	0.406791	down
AT5G06760	LATE EMBRYOGENESIS ABUNDANT 4-5 (LEA4-5)	6.5	up	0.383907	down
AT5G07190	SEED GENE 3 (ATS3)	4.06	up	0.0779088	down
AT5G07200	GIBBERELLIN 20-OXIDASE 3 (GA20OX3)	1.83	up	0.168187	down
AT5G07330		7.25	up	0.362251	down
AT5G07480	KAR-UP OXIDOREDUCTASE 1 (KUOX1)	2.79	up	0.255062	down
AT5G07830	GLUCURONIDASE 2 (GUS2)	2.14	up	0.471131	down
AT5G09440	EXORDIUM LIKE 4 (EXL4)	0.25	down	3.69476	up
AT5G09970	CYTOCHROME P450, FAMILY 78, SUBFAMILY A, POLYPEPTIDE 7 (CYP78A7)	3.39	up	0.476058	down
AT5G09990	ELICITOR PEPTIDE 5 PRECURSOR (PROPEP5)	2.95	up	0.466012	down
AT5G10000	FERREDOXIN 4 (FD4)	20.95	up	0.260582	down
AT5G11600		2.4	up	0.392948	down
AT5G12030	HEAT SHOCK PROTEIN 17.6A (HSP17.6A)	11.78	up	0.386112	down
AT5G12960		0.41	down	2.83062	up
AT5G13100		0.17	down	5.16895	up
AT5G13170	SENESCENCE-ASSOCIATED GENE 29 (SAG29)	2.89	up	11.7546	up
AT5G13180	NAC DOMAIN CONTAINING PROTEIN 83 (NAC083)	0.4	down	3.2585	up
AT5G13400		0.17	down	7.83227	up
AT5G13870	XYLOGLUCAN ENDOTRANSGLUCOSYLASE/HYDROLASE 5 (XTH5)	0.36	down	3.74501	up
AT5G14760	L-ASPARTATE OXIDASE (AO)	0.28	down	3.73244	up
AT5G15050	GLCA TRANSFERASE 14B (GLCAT14B)	0.54	down	2.17007	up
AT5G15150	HOMEOBOX 3 (HB-3)	0.4	down	30.3287	up
AT5G15350	EARLY NODULIN-LIKE PROTEIN 17 (ENODL17)	0.3	down	3.84992	up
AT5G15580	LONGIFOLIA1 (LNG1)	0.29	down	3.72381	up
AT5G15640		0.52	down	2.8564	up
AT5G15860	PRENYLCYSTEINE METHYLESTERASE (PCME)	0.51	down	2.08083	up
AT5G16460	SEIPIN1 (SEIPIN1)	10.32	up	0.277285	down
AT5G16590	LEUCINE RICH REPEAT PROTEIN 1 (LRR1)	0.49	down	3.84931	up
AT5G17310	UDP-GLUCOSE PYROPHOSPHORYLASE 2 (UGP2)	2.12	up	0.47659	down
AT5G18130		6.69	up	0.308046	down
AT5G18450		20.76	up	0.318634	down
AT5G18460		0.55	down	7.88248	up
AT5G19100		0.41	down	3.25313	up
AT5G19290	(MAGL16)	0.33	down	2.50557	up
AT5G20250	DARK INDUCIBLE 10 (DIN10)	0.1	down	11.9372	up
AT5G20270	HEPTAHELICAL TRANSMEMBRANE PROTEIN1 (HHP1)	0.3	down	7.03388	up
AT5G20420	CHROMATIN REMODELING 42 (CHR42)	2.58	up	0.430412	down
AT5G21020		3.53	up	0.45814	down
AT5G21100		0.48	down	3.73596	up
AT5G21105		0.32	down	3.30033	up
AT5G22290	NAC DOMAIN CONTAINING PROTEIN 89 (NAC089)	1.85	up	0.456482	down
AT5G22470	POLY(ADP-RIBOSE) POLYMERASE 3 (PARP3)	11.95	up	0.268148	down
AT5G22500	FATTY ACID REDUCTASE 1 (FAR1)	0.42	down	7.3371	up
AT5G22690		2.45	up	0.449752	down
AT5G22810		0.21	down	3.52287	up
AT5G22940		0.24	down	10.6863	up
AT5G23100		2.74	up	2.03565	up
AT5G23380		3.23	up	0.438321	down
AT5G23730	REPRESSOR OF UV-B PHOTOMORPHOGENESIS 2 (RUP2)	0.22	down	8.6566	up
AT5G23820	MD2-RELATED LIPID RECOGNITION 3 (ML3)	0.52	down	3.12312	up
AT5G24150	(SQP1)	0.44	down	3.60468	up
AT5G25180	CYTOCHROME P450, FAMILY 71, SUBFAMILY B, POLYPEPTIDE 14 (CYP71B14)	6.7	up	0.227513	down
AT5G25610	RESPONSIVE TO DESICCATION 22 (RD22)	0.17	down	4.10892	up
AT5G26220	GAMMA-GLUTAMYL CYCLOTRANSFERASE 2;1 (GGCT2;1)	0.09	down	30.4327	up
AT5G34940	GLUCURONIDASE 3 (GUS3)	0.34	down	2.40561	up
AT5G35660		6.57	up	0.340105	down
AT5G36120	COFACTOR ASSEMBLY, COMPLEX C (B6F) (CCB3)	0.53	down	2.84057	up
AT5G36160	TYR AMINOTRANSFERASE 2 (TAT2)	2.51	up	0.387388	down
AT5G37770	TOUCH 2 (TCH2)	0.29	down	4.67676	up
AT5G38420	RUBISCO SMALL SUBUNIT 2B (RBCS2B)	4.22	up	10.4328	up
AT5G39080		0.43	down	3.12633	up
AT5G40382		3.81	up	0.435601	down
AT5G40420	OLEOSIN 2 (OLEO2)	19.87	up	0.311482	down
AT5G40760	GLUCOSE-6-PHOSPHATE DEHYDROGENASE 6 (G6PD6)	3.13	up	0.407796	down
AT5G41080	GLYCEROPHOSPHODIESTER PHOSPHODIESTERASE 2 (GDPD2)	3.08	up	3.05572	up
AT5G42290		7.7	up	0.267992	down
AT5G42750	BRI1 KINASE INHIBITOR 1 (BKI1)	0.5	down	2.2331	up
AT5G42825		2.94	up	0.391049	down
AT5G43060	ESPONSIVE TO DEHYDRATION 21B (RD21B)	0.21	down	4.86439	up
AT5G43420	ARABIDOPSIS TOXICOS EN LEVADURA 16 (ATL16)	0.33	down	6.8088	up
AT5G43760	3-KETOACYL-COA SYNTHASE 20 (KCS20)	0.24	down	14.823	up
AT5G43770		37.29	up	0.216203	down
AT5G43980	PLASMODESMATA-LOCATED PROTEIN 1 (PDLP1)	1.95	up	0.475735	down
AT5G44260	TANDEM CCCH ZINC FINGER PROTEIN 5 (TZF5)	3.9	up	0.426131	down
AT5G44310		5.37	up	0.405938	down
AT5G44360		11.48	up	0.31681	down
AT5G45280	PECTIN ACETYLESTERASE 11 (PAE11)	0.32	down	3.35062	up
AT5G45310		15.34	up	0.155381	down
AT5G45650		0.33	down	30.2485	up
AT5G45670		0.19	down	15.9284	up
AT5G45690		22.73	up	0.141454	down
AT5G45930	MAGNESIUM CHELATASE I2 (CHLI2)	0.46	down	2.24118	up
AT5G46250	LA RELATED PROTEIN 6A (LARP6A)	1.89	up	0.447249	down
AT5G47900		0.32	down	7.49865	up
AT5G48540		0.44	down	0.373208	down
AT5G48850	SULPHUR DEFICIENCY-INDUCED 1 (ATSDI1)	0.5	down	4.141	up
AT5G48940	(RGFR2)	0.41	down	3.89011	up
AT5G49630	AMINO ACID PERMEASE 6 (AAP6)	0.31	down	4.86247	up
AT5G50170		2.34	up	0.281214	down
AT5G50210	QUINOLINATE SYNTHASE (QS)	0.49	down	2.01246	up
AT5G50240	PROTEIN-L-ISOASPARTATE METHYLTRANSFERASE 2 (PIMT2)	10.46	up	0.237747	down
AT5G50420	DEFECTIVE IN SYSTEMIC DEFENSE INDUCED BY ABIETANE DITERPENOID 1 (DSA1)	0.52	down	2.00601	up
AT5G50700	HYDROXYSTEROID DEHYDROGENASE 1 (HSD1)	3.68	up	0.158598	down
AT5G50770	HYDROXYSTEROID DEHYDROGENASE 6 (HSD6)	2.07	up	0.337147	down
AT5G51550	EXORDIUM LIKE 3 (EXL3)	0.5	down	6.08324	up
AT5G51560		0.46	down	3.00755	up
AT5G51750	SUBTILASE 1.3 (SBT1.3)	0.5	down	4.20851	up
AT5G51810	GIBBERELLIN 20 OXIDASE 2 (GA20OX2)	1.92	up	0.18849	down
AT5G51850	TON1 RECRUITING MOTIF 24 (TRM24)	0.32	down	4.26218	up
AT5G52300	LOW-TEMPERATURE-INDUCED 65 (LTI65)	6.42	up	0.273663	down
AT5G52310	LOW-TEMPERATURE-INDUCED 78 (LTI78)	0.38	down	0.483621	down
AT5G52420	PSI-INTERACTING ROOT-CELL ENRICHED 3 (PRCE3)	2.82	up	0.473764	down
AT5G52830	WRKY DNA-BINDING PROTEIN 27 (WRKY27)	2.26	up	0.386722	down
AT5G53200	TRIPTYCHON (TRY)	0.55	down	2.66003	up
AT5G53220		5.18	up	0.249958	down
AT5G53260		3.17	up	0.242748	down
AT5G53270		16.52	up	0.2149	down
AT5G53895		6.56	up	0.157992	down
AT5G54000		16.48	up	0.453706	down
AT5G54070	HEAT SHOCK TRANSCRIPTION FACTOR A9 (HSFA9)	20.09	up	0.209738	down
AT5G54160	O-METHYLTRANSFERASE 1 (OMT1)	0.35	down	7.61012	up
AT5G54510	DWARF IN LIGHT 1 (DFL1)	0.43	down	5.79601	up
AT5G54740	SEED STORAGE ALBUMIN 5 (SESA5)	177.61	up	0.216665	down
AT5G55135		29.42	up	0.113727	down
AT5G55240	ARABIDOPSIS THALIANA PEROXYGENASE 2 (ATPXG2)	15.73	up	0.344234	down
AT5G55480	SHV3-LIKE 1 (SVL1)	0.5	down	2.42289	up
AT5G55750		20.42	up	0.238761	down
AT5G56100		3.32	up	0.361235	down
AT5G56140	(KH29)	2.78	up	0.487651	down
AT5G56270	WRKY DNA-BINDING PROTEIN 2 (WRKY2)	0.36	down	2.02295	up
AT5G56460	PBS1-LIKE16 (PBL16)	0.54	down	2.61181	up
AT5G57030	LUTEIN DEFICIENT 2 (LUT2)	0.47	down	2.40797	up
AT5G57220	CYTOCHROME P450, FAMILY 81, SUBFAMILY F, POLYPEPTIDE 2 (CYP81F2)	0.45	down	13.4524	up
AT5G57550	XYLOGLUCAN ENDOTRANSGLUCOSYLASE/HYDROLASE 25 (XTH25)	12.2	up	0.195671	down
AT5G57560	TOUCH 4 (TCH4)	0.26	down	3.42777	up
AT5G57570		0.08	down	3.47641	up
AT5G57790	ABORTED GAMETOPHYTE 1 (AOG1)	7.15	up	0.319919	down
AT5G58350	WITH NO LYSINE (K) KINASE 4 (WNK4)	8.25	up	0.381499	down
AT5G58650	PLANT PEPTIDE CONTAINING SULFATED TYROSINE 1 (PSY1)	3.22	up	0.190526	down
AT5G58660	GIBBERELLIN 2-OXIDASE 9 (GA2OX9)	2.61	up	0.224429	down
AT5G59130		0.3	down	16.0545	up
AT5G59240		0.53	down	4.09326	up
AT5G59340	WUSCHEL RELATED HOMEOBOX 2 (WOX2)	3.14	up	0.268816	down
AT5G59680		0.01	down	3.08149	up
AT5G60460		2.27	up	0.478291	down
AT5G60760		4.52	up	0.346191	down
AT5G61520		0.14	down	0.314916	down
AT5G61600	ETHYLENE RESPONSE FACTOR 104 (ERF104)	1.92	up	0.402972	down
AT5G61610		3.97	up	0.282272	down
AT5G62490	HVA22 HOMOLOGUE B (HVA22B)	7.49	up	0.374789	down
AT5G62800		15.59	up	0.221815	down
AT5G63030	GLUTAREDOXIN C1 (GRXC1)	3.64	up	0.461096	down
AT5G63530	FARNESYLATED PROTEIN 3 (FP3)	2.26	up	0.476686	down
AT5G63790		1.82	up	0.4991	down
AT5G64260	EXORDIUM LIKE 2 (EXL2)	2.1	up	0.304025	down
AT5G64300	GTP CYCLOHYDROLASE II (GCH)	0.49	down	2.00464	up
AT5G64570	BETA-D-XYLOSIDASE 4 (XYL4)	0.09	down	26.447	up
AT5G65140	TREHALOSE-6-PHOSPHATE PHOSPHATASE J (TPPJ)	0.32	down	2.24502	up
AT5G65165	SUCCINATE DEHYDROGENASE 2-3 (SDH2-3)	11.1	up	0.367781	down
AT5G65550		14.56	up	0.308555	down
AT5G66110	HEAVY METAL ASSOCIATED ISOPRENYLATED PLANT PROTEIN 27 (HIPP27)	3.77	up	0.206061	down
AT5G66400	RESPONSIVE TO ABA 18 (RAB18)	33.69	up	0.265713	down
AT5G66430		53.32	up	0.356862	down
AT5G66460	ENDO-BETA-MANNASE 7 (MAN7)	1.82	up	2.23989	up
AT5G66580		2.73	up	0.0352616	down
AT5G66590		1.94	up	0.199875	down
AT5G66730	INDETERMINATE DOMAIN 1 (IDD1)	2	up	0.389593	down
AT5G66780		3.96	up	0.452393	down
AT5G66920	SKU5 SIMILAR 17 (sks17)	0.33	down	3.49817	up
AT5G66985	HYPOXIA RESPONSE UNKNOWN PROTEIN 44 (HUP44)	0.2	down	4.10912	up
AT5G67030	ABA DEFICIENT 1 (ABA1)	2.95	up	0.395421	down
AT5G67060	HECATE 1 (HEC1)	0.41	down	6.11029	up
AT5G67070	RALF-LIKE 34 (RALFL34)	0.32	down	3.4015	up
AT5G67080	MITOGEN-ACTIVATED PROTEIN KINASE KINASE KINASE 19 (MAPKKK19)	0.22	down	12.306	up
AT5G67420	LOB DOMAIN-CONTAINING PROTEIN 37 (LBD37)	0.54	down	3.95216	up
AT5G67480	BTB AND TAZ DOMAIN PROTEIN 4 (BT4)	1.96	up	0.492536	down
